# Supplementary material for: catena-Poly[[iodidocopper(I)]-μ-4,4′,6,6′-tetra­methyl-2,2′-(ethyl­enedithio)dipyrimidine-κ2 N:N′]
Source: Acta Crystallogr Sect E Struct Rep Online. 2009 Aug 22;65(Pt 9):m1123. doi: 10.1107/S1600536809032437 (PMC2969925; doi:10.1107/S1600536809032437)
Supplement: Supplementary file 1 [file e-65-m1123-sup1.cif]

##############################################################################
###                                                                        ###
###        Electronic paper (Acta Crystallographica Section E)             ###
###                                                                        ###
##############################################################################
#                                                                            #
# This CIF contains the data in a paper accepted for publication in Acta     #
# Crystallographica Section E. It conforms to the requirements of Notes      #
# for Authors for Section E, and has been peer reviewed under the auspices   #
# of the IUCr Commission on Journals.                                        #
#                                                                            #
# Full details of the Crystallographic Information File format               #
# are given in the paper "The Crystallographic Information File (CIF):       #
# a New Standard Archive File for Crystallography" by S. R. Hall, F. H.      #
# Allen and I. D. Brown [Acta Cryst. (1991), A47, 655-685].                  #
#                                                                            #
# The current version of the core CIF dictionary is obtainable from          #
# ftp://ftp.iucr.org/pub/cif_core.dic. The current version number is 2.4.    #
#                                                                            #
# Software is freely available for graphical display of the structure(s) in  #
# this CIF.  For information consult the CIF home page http://www.iucr.org/  #
# cif/home.html                                                              #
#                                                                            #
# This file may be used for bona fide research purposes within the           #
# scientific community so long as proper attribution is given to the journal # 
# article from which it was obtained.                                        #
#                                                                            #
##############################################################################
                                             
data_I
_audit_creation_method     SHELXL-97
_chemical_name_systematic
;
<i>catena</i>-Poly[[iodidocopper(I)]-\m-4,4',6,6'-tetramethyl-2,2'-
(ethylenedithio)dipyrimidine-\k^2^<i>N</i>:<i>N</i>']
;
_chemical_name_common     ?
_chemical_formula_moiety     'C14 H18 Cu I N4 S2'
_chemical_formula_sum     'C14 H18 Cu I N4 S2'
_chemical_formula_iupac     '[Cu I (C14 H18 N4 S2)]'
_chemical_formula_weight     496.88
_chemical_melting_point     ?
_symmetry_cell_setting     'monoclinic'
_symmetry_space_group_name_H-M     'C 2/c'
_symmetry_space_group_name_Hall     '-C 2yc'
loop_
    _symmetry_equiv_pos_as_xyz
    'x, y, z'
    '-x, y, -z+1/2'
    'x+1/2, y+1/2, z'
    '-x+1/2, y+1/2, -z+1/2'
    '-x, -y, -z'
    'x, -y, z-1/2'
    '-x+1/2, -y+1/2, -z'
    'x+1/2, -y+1/2, z-1/2'
_cell_length_a     14.201(5)
_cell_length_b     8.064(5)
_cell_length_c     16.940(5)
_cell_angle_alpha     90.000(5)
_cell_angle_beta     111.655(5)
_cell_angle_gamma     90.000(5)
_cell_volume     1803.0(14)
_cell_formula_units_Z     4
_cell_measurement_reflns_used     4275
_cell_measurement_theta_min     2.96
_cell_measurement_theta_max     27.47
_cell_measurement_temperature     293(2)
_exptl_crystal_description     'prism'
_exptl_crystal_colour     'yellow'
_exptl_crystal_size_max     0.33
_exptl_crystal_size_mid     0.24
_exptl_crystal_size_min     0.21
_exptl_crystal_density_diffrn     1.830
_exptl_crystal_density_meas     ?
_exptl_crystal_density_method     'not measured'
_exptl_crystal_F_000     976
_exptl_absorpt_coefficient_mu     3.156
_exptl_absorpt_correction_type     multi-scan
_exptl_absorpt_process_details     '(SADABS; Sheldrick, 1996)'
_exptl_absorpt_correction_T_min     0.419
_exptl_absorpt_correction_T_max     0.515
_exptl_special_details
;
;
_diffrn_ambient_temperature     295(2)
_diffrn_radiation_type     'MoK\a'
_diffrn_radiation_wavelength     0.71069
_diffrn_radiation_source     'sealed tube'
_diffrn_radiation_monochromator     'graphite'
_diffrn_measurement_device_type     'Bruker APEXII CCD area-detector'
_diffrn_measurement_method     '\f and \w'
_diffrn_detector_area_resol_mean     0
_diffrn_reflns_number     5585
_diffrn_reflns_av_R_equivalents     0.0121
_diffrn_reflns_av_sigmaI/netI     0.0139
_diffrn_reflns_theta_min     2.96
_diffrn_reflns_theta_max     27.48
_diffrn_reflns_theta_full     27.48
_diffrn_measured_fraction_theta_max     0.999
_diffrn_measured_fraction_theta_full     0.999
_diffrn_reflns_limit_h_min     -18
_diffrn_reflns_limit_h_max     14
_diffrn_reflns_limit_k_min     -10
_diffrn_reflns_limit_k_max     9
_diffrn_reflns_limit_l_min     -21
_diffrn_reflns_limit_l_max     21
_diffrn_standards_number     0
_diffrn_standards_interval_count     0
_diffrn_standards_decay_%     0
_refine_special_details
;
Refinement of <i>F</i>^2^ against ALL reflections. The weighted <i>R</i>-factor
<i>wR</i> and goodness of fit <i>S</i> are based on <i>F</i>^2^, conventional
<i>R</i>-factors <i>R</i> are based on <i>F</i>, with <i>F</i> set to zero for
negative <i>F</i>^2^. The threshold expression of <i>F</i>^2^ >
\s(<i>F</i>^2^) is used only for calculating <i>R</i>-factors(gt) <i>etc</i>.
and is not relevant to the choice of reflections for refinement.
<i>R</i>-factors based on <i>F</i>^2^ are statistically about twice as large
as those based on <i>F</i>, and <i>R</i>- factors based on ALL data will be
even larger.
;
_reflns_number_total     2070
_reflns_number_gt     1942
_reflns_threshold_expression     I>2\s(I)
_refine_ls_structure_factor_coef     Fsqd
_refine_ls_matrix_type     full
_refine_ls_R_factor_all     0.0210
_refine_ls_R_factor_gt     0.0193
_refine_ls_wR_factor_gt     0.0519
_refine_ls_wR_factor_ref     0.0529
_refine_ls_goodness_of_fit_ref     1.092
_refine_ls_restrained_S_all     1.092
_refine_ls_number_reflns     2070
_refine_ls_number_parameters     103
_refine_ls_number_restraints     0
_refine_ls_hydrogen_treatment     constr
_refine_ls_weighting_scheme     calc
_refine_ls_weighting_details
         'calc w=1/[\s^2^(Fo^2^)+(0.0273P)^2^+1.5073P] where P=(Fo^2^+2Fc^2^)/3'
_atom_sites_solution_hydrogens     geom
_atom_sites_solution_primary     direct
_atom_sites_solution_secondary     difmap
_refine_ls_shift/su_max     0.001
_refine_ls_shift/su_mean     0.000
_refine_diff_density_max     0.510
_refine_diff_density_min     -0.371
_refine_ls_extinction_method     none
_refine_ls_extinction_coef     ?
loop_
    _atom_type_symbol
    _atom_type_description
    _atom_type_scat_dispersion_real
    _atom_type_scat_dispersion_imag
    _atom_type_scat_source
    'C' 'C' 0.0033 0.0016
                         'International Tables Vol C Tables 4.2.6.8 and 6.1.1.4'
    'H' 'H' 0.0000 0.0000
                         'International Tables Vol C Tables 4.2.6.8 and 6.1.1.4'
    'N' 'N' 0.0061 0.0033
                         'International Tables Vol C Tables 4.2.6.8 and 6.1.1.4'
    'S' 'S' 0.1246 0.1234
                         'International Tables Vol C Tables 4.2.6.8 and 6.1.1.4'
    'Cu' 'Cu' 0.3201 1.2651
                         'International Tables Vol C Tables 4.2.6.8 and 6.1.1.4'
    'I' 'I' -0.4742 1.8119
                         'International Tables Vol C Tables 4.2.6.8 and 6.1.1.4'
_computing_data_collection     'APEX2 (Bruker, 2005)'
_computing_cell_refinement     'SAINT (Bruker, 2005)'
_computing_data_reduction     'SAINT (Bruker, 2005)'
_computing_structure_solution     'SIR97 (Altomare <i>et al.</i>,  1999)'
_computing_structure_refinement     'SHELXL97 (Sheldrick, 2008)'
_computing_molecular_graphics     'SHELXTL (Sheldrick, 2008)'
_computing_publication_material     'WinGX (Farrugia, 1999)'
loop_
    _atom_site_type_symbol
    _atom_site_label
    _atom_site_fract_x
    _atom_site_fract_y
    _atom_site_fract_z
    _atom_site_U_iso_or_equiv
    _atom_site_adp_type
    _atom_site_calc_flag
    _atom_site_refinement_flags
    _atom_site_occupancy
    _atom_site_disorder_assembly
    _atom_site_disorder_group
    I I1 0.5000 -0.19054(3) 0.2500 0.04737(8) Uani d S 1 . .
    Cu Cu1 0.5000 0.12185(4) 0.2500 0.03416(9) Uani d S 1 . .
    S S1 0.52076(4) 0.34963(8) 0.11434(3) 0.04371(14) Uani d . 1 . .
    N N1 0.32885(12) 0.4555(2) 0.05807(11) 0.0342(3) Uani d . 1 . .
    N N2 0.38109(11) 0.2506(2) 0.16787(9) 0.0290(3) Uani d . 1 . .
    C C5 0.21161(14) 0.3484(3) 0.11508(12) 0.0344(4) Uani d . 1 . .
    H H5 0.1466 0.3468 0.1161 0.041 Uiso calc R 1 . .
    C C3 0.23460(14) 0.4530(2) 0.06006(12) 0.0340(4) Uani d . 1 . .
    C C6 0.28616(14) 0.2463(3) 0.16853(11) 0.0317(4) Uani d . 1 . .
    C C1 0.52381(15) 0.5214(3) 0.04659(12) 0.0366(4) Uani d . 1 . .
    H H1A 0.4881 0.6149 0.0584 0.044 Uiso calc R 1 . .
    H H1B 0.5936 0.5545 0.0597 0.044 Uiso calc R 1 . .
    C C2 0.39619(13) 0.3559(2) 0.11190(11) 0.0298(3) Uani d . 1 . .
    C C4 0.15807(18) 0.5669(3) 0.00052(16) 0.0505(5) Uani d . 1 . .
    H H4A 0.1729 0.6791 0.0202 0.076 Uiso calc R 1 . .
    H H4B 0.0916 0.5374 -0.0017 0.076 Uiso calc R 1 . .
    H H4C 0.1605 0.5575 -0.0552 0.076 Uiso calc R 1 . .
    C C7 0.26594(15) 0.1282(3) 0.22824(14) 0.0437(5) Uani d . 1 . .
    H H7A 0.2754 0.0165 0.2128 0.066 Uiso calc R 1 . .
    H H7B 0.1975 0.1419 0.2252 0.066 Uiso calc R 1 . .
    H H7C 0.3119 0.1500 0.2851 0.066 Uiso calc R 1 . .
loop_
    _atom_site_aniso_label
    _atom_site_aniso_U_11
    _atom_site_aniso_U_22
    _atom_site_aniso_U_33
    _atom_site_aniso_U_12
    _atom_site_aniso_U_13
    _atom_site_aniso_U_23
    I1 0.04987(13) 0.03860(12) 0.05587(13) 0.000 0.02211(9) 0.000
    Cu1 0.03150(16) 0.0412(2) 0.03022(16) 0.000 0.01191(12) 0.000
    S1 0.0306(2) 0.0610(3) 0.0444(3) 0.0086(2) 0.0194(2) 0.0221(2)
    N1 0.0331(8) 0.0374(9) 0.0338(8) 0.0040(6) 0.0144(6) 0.0047(6)
    N2 0.0270(7) 0.0335(7) 0.0272(7) -0.0021(6) 0.0107(5) 0.0004(6)
    C5 0.0261(8) 0.0388(10) 0.0398(10) -0.0015(7) 0.0138(7) -0.0044(8)
    C3 0.0315(9) 0.0344(10) 0.0346(9) 0.0022(7) 0.0106(7) -0.0033(7)
    C6 0.0305(8) 0.0352(9) 0.0308(8) -0.0052(7) 0.0130(7) -0.0036(7)
    C1 0.0331(9) 0.0444(11) 0.0337(10) -0.0086(8) 0.0141(8) 0.0027(8)
    C2 0.0292(8) 0.0343(9) 0.0283(8) -0.0006(7) 0.0133(7) -0.0001(7)
    C4 0.0399(11) 0.0518(13) 0.0563(13) 0.0140(10) 0.0136(10) 0.0122(11)
    C7 0.0338(10) 0.0531(13) 0.0470(11) -0.0064(9) 0.0183(8) 0.0099(10)
_geom_special_details
;
All e.s.d.'s (except the e.s.d. in the dihedral angle between two l.s. planes)
are estimated using the full covariance matrix. The cell e.s.d.'s are taken
into account individually in the estimation of e.s.d.'s in distances, angles
and torsion angles; correlations between e.s.d.'s in cell parameters are only
used when they are defined by crystal symmetry. An approximate (isotropic)
treatment of cell e.s.d.'s is used for estimating e.s.d.'s involving l.s.
planes.
;
loop_
    _geom_bond_atom_site_label_1
    _geom_bond_atom_site_label_2
    _geom_bond_site_symmetry_2
    _geom_bond_distance
    _geom_bond_publ_flag
    I1 Cu1 . 2.5191(16) yes
    Cu1 N2 2_655 2.0327(16) ?
    Cu1 N2 . 2.0327(16) yes
    S1 C2 . 1.7550(19) ?
    S1 C1 . 1.809(2) ?
    N1 C2 . 1.322(2) ?
    N1 C3 . 1.351(2) ?
    N2 C2 . 1.348(2) ?
    N2 C6 . 1.353(2) ?
    C5 C3 . 1.382(3) ?
    C5 C6 . 1.383(3) ?
    C5 H5 . 0.9300 ?
    C3 C4 . 1.495(3) ?
    C6 C7 . 1.492(3) ?
    C1 C1 5_665 1.510(4) ?
    C1 H1A . 0.9700 ?
    C1 H1B . 0.9700 ?
    C4 H4A . 0.9600 ?
    C4 H4B . 0.9600 ?
    C4 H4C . 0.9600 ?
    C7 H7A . 0.9600 ?
    C7 H7B . 0.9600 ?
    C7 H7C . 0.9600 ?
loop_
    _geom_angle_atom_site_label_1
    _geom_angle_atom_site_label_2
    _geom_angle_atom_site_label_3
    _geom_angle_site_symmetry_1
    _geom_angle_site_symmetry_3
    _geom_angle
    _geom_angle_publ_flag
    N2 Cu1 N2 2_655 . 118.55(10) yes
    N2 Cu1 I1 2_655 . 120.72(5) yes
    N2 Cu1 I1 . . 120.72(5) ?
    C2 S1 C1 . . 102.87(9) ?
    C2 N1 C3 . . 116.41(16) ?
    C2 N2 C6 . . 116.10(16) ?
    C2 N2 Cu1 . . 119.73(12) ?
    C6 N2 Cu1 . . 124.04(13) ?
    C3 C5 C6 . . 119.38(17) ?
    C3 C5 H5 . . 120.3 ?
    C6 C5 H5 . . 120.3 ?
    N1 C3 C5 . . 120.57(17) ?
    N1 C3 C4 . . 117.01(18) ?
    C5 C3 C4 . . 122.42(18) ?
    N2 C6 C5 . . 120.24(17) ?
    N2 C6 C7 . . 117.63(17) ?
    C5 C6 C7 . . 122.13(17) ?
    C1 C1 S1 5_665 . 112.45(19) ?
    C1 C1 H1A 5_665 . 109.1 ?
    S1 C1 H1A . . 109.1 ?
    C1 C1 H1B 5_665 . 109.1 ?
    S1 C1 H1B . . 109.1 ?
    H1A C1 H1B . . 107.8 ?
    N1 C2 N2 . . 127.28(16) ?
    N1 C2 S1 . . 120.02(13) ?
    N2 C2 S1 . . 112.69(13) ?
    C3 C4 H4A . . 109.5 ?
    C3 C4 H4B . . 109.5 ?
    H4A C4 H4B . . 109.5 ?
    C3 C4 H4C . . 109.5 ?
    H4A C4 H4C . . 109.5 ?
    H4B C4 H4C . . 109.5 ?
    C6 C7 H7A . . 109.5 ?
    C6 C7 H7B . . 109.5 ?
    H7A C7 H7B . . 109.5 ?
    C6 C7 H7C . . 109.5 ?
    H7A C7 H7C . . 109.5 ?
    H7B C7 H7C . . 109.5 ?
loop_
    _geom_torsion_atom_site_label_1
    _geom_torsion_atom_site_label_2
    _geom_torsion_atom_site_label_3
    _geom_torsion_atom_site_label_4
    _geom_torsion_site_symmetry_1
    _geom_torsion_site_symmetry_2
    _geom_torsion_site_symmetry_3
    _geom_torsion_site_symmetry_4
    _geom_torsion
    _geom_torsion_publ_flag
    N2 Cu1 N2 C2 2_655 . . . 59.68(13) ?
    I1 Cu1 N2 C2 . . . . -120.32(13) ?
    N2 Cu1 N2 C6 2_655 . . . -115.97(16) ?
    I1 Cu1 N2 C6 . . . . 64.03(16) ?
    C2 N1 C3 C5 . . . . -1.1(3) ?
    C2 N1 C3 C4 . . . . 179.03(19) ?
    C6 C5 C3 N1 . . . . 0.2(3) ?
    C6 C5 C3 C4 . . . . -179.9(2) ?
    C2 N2 C6 C5 . . . . -1.3(3) ?
    Cu1 N2 C6 C5 . . . . 174.53(14) ?
    C2 N2 C6 C7 . . . . 178.58(18) ?
    Cu1 N2 C6 C7 . . . . -5.6(2) ?
    C3 C5 C6 N2 . . . . 1.1(3) ?
    C3 C5 C6 C7 . . . . -178.78(19) ?
    C2 S1 C1 C1 . . . 5_665 -79.7(2) ?
    C3 N1 C2 N2 . . . . 0.9(3) ?
    C3 N1 C2 S1 . . . . 179.92(14) ?
    C6 N2 C2 N1 . . . . 0.3(3) ?
    Cu1 N2 C2 N1 . . . . -175.69(15) ?
    C6 N2 C2 S1 . . . . -178.79(13) ?
    Cu1 N2 C2 S1 . . . . 5.22(18) ?
    C1 S1 C2 N1 . . . . 9.16(18) ?
    C1 S1 C2 N2 . . . . -171.68(14) ?
data_global
_journal_date_recd_electronic     2009-07-20
_journal_date_accepted     2009-08-15
_journal_name_full     'Acta Crystallographica, Section E'
_journal_year     2009
_journal_volume     65
_journal_issue      9
_journal_page_first     m1123
_journal_page_last     m1123
_journal_paper_category     QM
_journal_coeditor_code     GK2225
_publ_contact_author
;
      Hong-Bo Lu
      Key Laboratory of Special Display Technology
      Hefei University of Technology
      Ministry of Education
      Hefei 230009
      People's Republic of China
      Academy of Opto-Electronic Technology
      Hefei University of Technology
      Ministry of Education
      Hefei 230009
      People's Republic of China
;
_publ_contact_author_email     bozhilu@mail.ustc.edu.cn
_publ_contact_author_fax     '086 0551 2902771'
_publ_contact_author_phone     '086 0551 2904028'
_publ_section_title
;\
<i>catena</i>-Poly[[iodidocopper(I)]-\m-4,4',6,6'-tetramethyl-2,2'-\
(ethylenedithio)dipyrimidine-\k^2^<i>N</i>:<i>N</i>']
;
loop_
    _publ_author_name
    _publ_author_address
    'Lu, Hong Bo'
;     Key Laboratory of Special Display Technology
      Hefei University of Technology
      Ministry of Education
      Hefei 230009
      People's Republic of China
      and
      Academy of Opto-Electronic Technology
      Hefei University of Technology
      Ministry of Education
      Hefei 230009
      People's Republic of China
;
    'Li, Lin'
;     Department of Chemistry
      Anhui University
      Hefei 230039
      People's Republic of China
;
    'Lv, Guo Qiang'
;     Key Laboratory of Special Display Technology
      Hefei University of Technology
      Ministry of Education
      Hefei 230009
      People's Republic of China
      and
      Academy of Opto-Electronic Technology
      Hefei University of Technology
      Ministry of Education
      Hefei 230009
      People's Republic of China
;
    'Yang, Jia Xiang'
;     Department of Chemistry
      Anhui University
      Hefei 230039
      People's Republic of China
;
