# Supplementary material for: catena-Poly[[iodidocopper(I)]-μ-4,4′,6,6′-tetra­methyl-2,2′-(ethyl­enedithio)dipyrimidine-κ2 N:N′]
Source: Acta Crystallogr Sect E Struct Rep Online. 2009 Aug 22;65(Pt 9):m1123. doi: 10.1107/S1600536809032437 (PMC2969925; doi:10.1107/S1600536809032437)
Supplement: Supplementary file 2 [file e-65-m1123-Isup2.hkl]

# 
# h,k,l, Fc-squared, Fo-squared, sigma(Fo-squared) and status flag 
# 
data_I
_shelx_title '                                      1 in C2/c' 
_shelx_refln_list_code          4 
_shelx_F_calc_maximum      357.86 
_exptl_crystal_F_000       976.00 
_reflns_d_resolution_high  0.7701 
 
loop_ 
 _symmetry_equiv_pos_as_xyz 
 'x, y, z' 
 '-x, y, -z+1/2' 
 'x+1/2, y+1/2, z' 
 '-x+1/2, y+1/2, -z+1/2' 
 '-x, -y, -z' 
 'x, -y, z-1/2' 
 '-x+1/2, -y+1/2, -z' 
 'x+1/2, -y+1/2, z-1/2' 
 
_cell_length_a    14.2010 
_cell_length_b     8.0640 
_cell_length_c    16.9400 
_cell_angle_alpha  90.000 
_cell_angle_beta  111.655 
_cell_angle_gamma  90.000 
 
_shelx_F_squared_multiplier     1.000 
 
loop_ 
 _refln_index_h 
 _refln_index_k 
 _refln_index_l 
 _refln_F_squared_calc 
 _refln_F_squared_meas 
 _refln_F_squared_sigma 
 _refln_observed_status 
   2   0   0    66494.26    61511.40   1150.32 o 
   4   0   0   128061.75   122557.80   2612.59 o 
   6   0   0    71086.05    70539.48    925.61 o 
   8   0   0    49776.91    50935.03    509.92 o 
  10   0   0    21524.45    22077.35    230.81 o 
  12   0   0     6939.00     6854.38    121.03 o 
  14   0   0     2301.02     2339.07     62.94 o 
  16   0   0      297.94      275.14     25.50 o 
   1   1   0     1247.77     1419.39     18.81 o 
   3   1   0      440.67      532.95      6.70 o 
   5   1   0     9591.72     9523.78     65.47 o 
   7   1   0     1440.66     1296.24     12.79 o 
   9   1   0     5914.54     5917.76     53.51 o 
  11   1   0      439.20      440.00     17.69 o 
  13   1   0     3843.94     3670.70     56.50 o 
  15   1   0     1174.05     1092.75     37.13 o 
  17   1   0      720.54      729.68     34.70 o 
   0   2   0    15417.32    16808.13    175.19 o 
   2   2   0    18637.65    19838.82    127.81 o 
   4   2   0     8861.10     9417.48     73.41 o 
   6   2   0     3855.24     3458.68     25.73 o 
   8   2   0     7589.16     7814.08     56.23 o 
  10   2   0     6928.77     6883.93     87.73 o 
  12   2   0       42.31       68.91      9.79 o 
  14   2   0     1104.20     1127.80     38.37 o 
  16   2   0      347.40      356.35     20.49 o 
   1   3   0    19131.44    19926.17    128.27 o 
   3   3   0    11657.09    11344.23     77.96 o 
   5   3   0    26441.99    28235.98    190.48 o 
   7   3   0     7986.49     7927.17     61.03 o 
   9   3   0     5481.89     5806.06     53.35 o 
  11   3   0     3866.39     3974.55     47.67 o 
  13   3   0     2848.68     3023.00     62.94 o 
  15   3   0     1795.32     1888.10     40.82 o 
   0   4   0     7758.27     7547.46     69.02 o 
   2   4   0     8318.27     8537.19     55.11 o 
   4   4   0     9587.56     9741.01     96.54 o 
   6   4   0     3146.25     3237.87     32.30 o 
   8   4   0     2107.41     2206.43     35.87 o 
  10   4   0     1466.29     1493.35     25.34 o 
  12   4   0      916.86      908.67     21.33 o 
  14   4   0      154.67      163.76     23.14 o 
   1   5   0     2027.40     1896.86     17.05 o 
   3   5   0     2600.70     2602.77     28.31 o 
   5   5   0     1000.64     1063.27     18.84 o 
   7   5   0      748.10      709.69     17.69 o 
   9   5   0      755.84      787.81     32.53 o 
  11   5   0      336.74      337.49     18.20 o 
  13   5   0       24.12       12.43      9.93 o 
  15   5   0      112.33      133.84     21.52 o 
   0   6   0     4372.11     4414.55     58.94 o 
   2   6   0     7250.26     7382.87     57.98 o 
   4   6   0     6154.33     6108.22     55.59 o 
   6   6   0     2472.54     2474.82     51.12 o 
   8   6   0     1370.80     1337.70     31.83 o 
  10   6   0      979.18      956.45     28.89 o 
  12   6   0      388.49      370.59     21.63 o 
  14   6   0       57.88       66.95     13.93 o 
   1   7   0     2280.91     2160.37     43.02 o 
   3   7   0     1258.07     1278.51     87.75 o 
   5   7   0      260.73      214.07     24.13 o 
   7   7   0      731.30      668.70     39.06 o 
   9   7   0      111.50       98.51     22.14 o 
  11   7   0       60.50       49.13     19.16 o 
   0   8   0       71.07       72.77     14.43 o 
   2   8   0      393.46      345.71     17.67 o 
   4   8   0      366.60      386.47     28.73 o 
   6   8   0      863.11      883.26     44.53 o 
   8   8   0       53.87       56.47     17.17 o 
  10   8   0        5.61       18.53     16.29 o 
   1   9   0      165.78      119.46     14.88 o 
   3   9   0      135.96      136.45     21.39 o 
   5   9   0       86.70       62.07     20.90 o 
   7   9   0      121.96      100.01     21.77 o 
   0  10   0       51.54        9.58     16.05 o 
   2  10   0     1028.57     1006.15     49.13 o 
   4  10   0      410.57      399.77     37.56 o 
 -17   1   1      357.75      380.99     21.81 o 
 -15   1   1     1346.76     1294.62     33.19 o 
 -13   1   1     2611.09     2508.55     44.09 o 
 -11   1   1     1434.91     1504.71     24.69 o 
  -9   1   1     1483.72     1324.43     15.92 o 
  -7   1   1    10117.54    10607.42     68.11 o 
  -5   1   1     6329.04     6533.96     42.65 o 
  -3   1   1    15181.79    15683.29    135.21 o 
  -1   1   1     7488.95     7911.65    124.76 o 
   1   1   1     4921.38     5313.62     86.32 o 
   3   1   1     3606.32     3869.39     29.36 o 
   5   1   1     1813.71     1997.35     16.04 o 
   7   1   1      235.17      268.54     12.60 o 
   9   1   1      913.86      911.32     13.40 o 
  11   1   1      690.16      686.33     16.97 o 
  13   1   1        1.00        5.40      8.35 o 
  15   1   1       40.26       47.44     11.29 o 
 -16   2   1      993.84      992.61     29.75 o 
 -14   2   1      359.84      387.23     19.05 o 
 -12   2   1      273.56      249.31     14.28 o 
 -10   2   1      763.99      811.43     14.45 o 
  -8   2   1       53.11       98.37      9.55 o 
  -6   2   1      459.56      452.72      7.04 o 
  -4   2   1        1.06       29.99     10.00 o 
  -2   2   1    16471.70    17632.71    128.85 o 
   0   2   1     8700.27     9547.54     84.20 o 
   2   2   1     2060.43     2128.54     22.46 o 
   4   2   1     2216.93     2365.10     23.13 o 
   6   2   1     9512.67    10025.58     63.92 o 
   8   2   1      461.88      485.46      7.98 o 
  10   2   1     4085.97     4100.65     56.13 o 
  12   2   1        7.59       14.72      6.12 o 
  14   2   1       17.71       16.18      8.92 o 
  16   2   1       10.18       15.43     10.21 o 
 -15   3   1      112.96      120.64     13.49 o 
 -13   3   1     2320.96     2185.31     40.91 o 
 -11   3   1     2499.48     2354.01     82.50 o 
  -9   3   1     1536.12     1493.90     18.32 o 
  -7   3   1     7563.43     7992.06     61.14 o 
  -5   3   1    17342.69    17850.65    132.84 o 
  -3   3   1    15854.61    15682.35    112.73 o 
  -1   3   1    16838.37    17190.65    103.24 o 
   1   3   1    13412.31    13441.44     87.56 o 
   3   3   1    30105.25    30882.70    257.96 o 
   5   3   1     9238.70     8749.28     64.94 o 
   7   3   1     9436.10     9651.22     78.21 o 
   9   3   1     3152.07     3075.77     38.03 o 
  11   3   1     3965.58     4119.56     49.44 o 
  13   3   1     1025.38     1126.68     31.78 o 
  15   3   1      353.06      363.18     42.79 o 
 -16   4   1       21.62       12.81     15.80 o 
 -14   4   1      396.73      397.93     19.16 o 
 -12   4   1      555.45      585.86     17.39 o 
 -10   4   1     5225.01     5308.59     51.37 o 
  -8   4   1     2639.18     2640.39     29.59 o 
  -6   4   1     8374.17     8703.47     70.51 o 
  -4   4   1    21732.34    22465.59    150.25 o 
  -2   4   1    15181.57    15361.18    107.48 o 
   0   4   1    24082.55    25348.61    162.35 o 
   2   4   1    39631.35    39841.75    296.83 o 
   4   4   1    12661.39    12075.74     96.49 o 
   6   4   1    14395.70    15086.50    128.69 o 
   8   4   1    14889.96    14802.04    129.49 o 
  10   4   1     4692.74     4568.45     52.27 o 
  12   4   1     2556.40     2539.83     37.77 o 
  14   4   1     1721.68     1667.74     37.36 o 
 -15   5   1      235.46      244.91     25.25 o 
 -13   5   1      140.44      122.43     13.81 o 
 -11   5   1       50.95       35.96      9.88 o 
  -9   5   1      478.61      469.28     19.26 o 
  -7   5   1       27.38       47.93      9.92 o 
  -5   5   1      119.84      181.54      6.61 o 
  -3   5   1     3136.16     3361.12     26.48 o 
  -1   5   1       46.64       22.85      5.20 o 
   1   5   1     1980.76     1960.34     17.41 o 
   3   5   1     2950.35     2890.58     23.86 o 
   5   5   1     1695.35     1537.71     24.85 o 
   7   5   1     2019.81     1984.40     36.73 o 
   9   5   1     1230.42     1317.26     23.51 o 
  11   5   1      683.76      670.78     18.40 o 
  13   5   1      803.43      823.54     28.84 o 
 -14   6   1     1625.04     1723.24     90.61 o 
 -12   6   1     3789.91     4067.41     68.09 o 
 -10   6   1     2378.72     2504.69     48.04 o 
  -8   6   1    10470.69    10803.04    256.86 o 
  -6   6   1     8860.07     8864.13    104.53 o 
  -4   6   1     9132.54     8986.22     61.19 o 
  -2   6   1    10041.80    10047.65     75.07 o 
   0   6   1    10876.38    10689.48     86.31 o 
   2   6   1     3984.08     4195.99     40.42 o 
   4   6   1    10080.87    10016.55     98.08 o 
   6   6   1     3607.33     3525.95     88.19 o 
   8   6   1     1533.47     1591.14     57.34 o 
  10   6   1     1527.34     1518.29     36.40 o 
  12   6   1     1415.73     1478.92     38.42 o 
 -13   7   1      411.00      411.09     34.83 o 
 -11   7   1     1183.62     1282.66     55.60 o 
  -9   7   1     4225.41     4516.06    112.69 o 
  -7   7   1     2018.91     2045.77     66.42 o 
  -5   7   1     4759.60     4873.66     70.17 o 
  -3   7   1     5946.62     6086.39     78.55 o 
  -1   7   1     6891.56     6882.28     73.48 o 
   1   7   1     9561.46     9757.39     97.33 o 
   3   7   1     3334.14     3402.22     43.81 o 
   5   7   1     5271.16     5270.82     74.72 o 
   7   7   1     2871.03     2987.24     84.21 o 
   9   7   1     3515.98     3487.02     95.15 o 
  11   7   1      269.33      322.03     32.09 o 
 -10   8   1       24.97       39.31     17.04 o 
  -8   8   1        0.02        4.98     13.81 o 
  -6   8   1      106.72      106.10     19.40 o 
  -4   8   1       14.86       19.16     12.69 o 
  -2   8   1       12.27       17.90      9.27 o 
   0   8   1      292.25      369.47     18.19 o 
   2   8   1       12.88       20.55     17.54 o 
   4   8   1       12.61       28.73     13.68 o 
   6   8   1      190.83      196.65     23.88 o 
   8   8   1        0.86      -12.56     13.06 o 
  10   8   1      225.43      211.21     26.62 o 
  -9   9   1     1216.24     1265.37     59.83 o 
  -7   9   1     1061.00     1163.38     55.23 o 
  -5   9   1     1421.46     1277.81     54.98 o 
  -3   9   1     1781.06     1789.66     63.69 o 
  -1   9   1     6189.28     6283.94     95.46 o 
   1   9   1     2042.69     2093.47     47.20 o 
   3   9   1     2053.99     2069.27     70.03 o 
   5   9   1     1929.80     2018.90     71.65 o 
   7   9   1     1672.99     1792.02     68.66 o 
  -4  10   1      824.36      879.78     48.14 o 
  -2  10   1      673.89      742.95     43.91 o 
   0  10   1      994.02      977.92     33.90 o 
   2  10   1      719.70      734.25     44.53 o 
   4  10   1     1101.21     1043.97     53.49 o 
 -16   0   2      562.74      535.35     32.84 o 
 -14   0   2     1789.07     1714.28     51.00 o 
 -12   0   2     2476.90     2458.97     59.33 o 
 -10   0   2     8919.10     8523.13    135.21 o 
  -8   0   2    15001.55    14927.49    254.87 o 
  -6   0   2     1391.87     1068.50     14.88 o 
  -4   0   2    53292.69    54296.05    460.56 o 
  -2   0   2    95422.30    90354.48   1677.96 o 
   2   0   2    33736.29    34283.33    537.84 o 
   6   0   2    50416.30    48872.88   1158.96 o 
   8   0   2    43964.47    43770.23    437.02 o 
  10   0   2    26246.60    26078.59    238.55 o 
  12   0   2     6210.23     6195.51    114.06 o 
  14   0   2     7866.66     7792.37    141.55 o 
  16   0   2     4931.66     4807.99    106.97 o 
 -17   1   2     1345.86     1370.56     51.62 o 
 -15   1   2     1593.80     1589.50     36.32 o 
 -13   1   2     2619.06     2708.50     45.73 o 
 -11   1   2     8733.61     8767.93     99.95 o 
  -9   1   2    15120.78    14739.01    129.68 o 
  -7   1   2    20018.83    21304.42    130.49 o 
  -5   1   2    38011.73    39562.30    287.30 o 
  -3   1   2    50965.38    51124.48    406.54 o 
  -1   1   2    14486.31    15444.23    182.52 o 
   1   1   2    60597.41    61337.73    819.39 o 
   3   1   2    14777.21    14887.57    107.03 o 
   5   1   2     8155.01     8501.38     60.75 o 
   7   1   2     2572.82     2669.70     41.07 o 
   9   1   2     1046.80     1018.39     14.68 o 
  11   1   2      915.33      871.03     19.39 o 
  13   1   2      138.94      146.13     12.85 o 
  15   1   2       34.19       18.16     10.35 o 
 -16   2   2       22.07       28.85     10.46 o 
 -14   2   2      120.34      147.52     13.01 o 
 -12   2   2     1005.51     1046.68     25.66 o 
 -10   2   2     4807.69     5054.82     46.06 o 
  -8   2   2     1689.70     1761.32     20.37 o 
  -6   2   2     7974.36     7880.21     63.75 o 
  -4   2   2    12714.85    12852.86     77.79 o 
  -2   2   2    14112.52    14766.26    107.19 o 
   0   2   2    65858.61    66639.03    580.49 o 
   2   2   2     3314.51     2903.29     31.09 o 
   4   2   2     6248.71     6304.43     53.57 o 
   6   2   2    11003.15    10764.04     75.89 o 
   8   2   2     9325.43     9706.54     72.24 o 
  10   2   2      323.12      320.50     14.29 o 
  12   2   2     1412.19     1339.60     63.04 o 
  14   2   2      573.75      569.49     22.68 o 
  16   2   2      233.73      232.04     19.72 o 
 -15   3   2     2448.37     2477.28     46.54 o 
 -13   3   2     9350.51     9489.40    110.92 o 
 -11   3   2     6083.02     6247.93    136.14 o 
  -9   3   2    27161.67    27778.80    183.47 o 
  -7   3   2    28539.84    29466.58    199.79 o 
  -5   3   2    32842.82    32928.51    195.45 o 
  -3   3   2    32089.39    31990.49    327.96 o 
  -1   3   2    31176.34    31145.35    211.00 o 
   1   3   2    35822.89    35305.75    229.98 o 
   3   3   2    27530.86    28805.02    418.87 o 
   5   3   2    12094.23    12623.88     96.88 o 
   7   3   2     4537.42     4247.59     39.13 o 
   9   3   2     3782.19     4010.34     46.28 o 
  11   3   2     2177.30     2192.47     33.23 o 
  13   3   2      762.16      840.90     21.58 o 
  15   3   2      324.67      350.02     19.66 o 
 -16   4   2        9.39       18.41     16.17 o 
 -14   4   2       97.08       88.01     11.61 o 
 -12   4   2      447.91      473.03     17.35 o 
 -10   4   2      246.46      244.58     10.17 o 
  -8   4   2      508.82      585.94     15.96 o 
  -6   4   2      144.48      197.60     19.12 o 
  -4   4   2     9117.02     9879.81     70.63 o 
  -2   4   2      212.74      240.27      8.78 o 
   0   4   2     5126.53     5102.86     43.11 o 
   2   4   2     7073.82     7542.54     62.59 o 
   4   4   2     3839.57     3972.00     44.19 o 
   6   4   2     5520.07     5712.03     74.64 o 
   8   4   2     2905.30     3073.07     41.19 o 
  10   4   2     2013.40     2127.76     33.18 o 
  12   4   2     1861.83     2020.54     33.46 o 
  14   4   2      256.38      268.60     17.50 o 
 -15   5   2       93.58       97.77     20.27 o 
 -13   5   2      195.85      206.08     15.96 o 
 -11   5   2     1028.99     1028.91     39.43 o 
  -9   5   2      470.56      482.43     16.37 o 
  -7   5   2     2508.54     2490.51     35.34 o 
  -5   5   2     3137.22     3108.26     28.80 o 
  -3   5   2     3796.83     3923.53     29.83 o 
  -1   5   2     4373.90     4534.30     35.23 o 
   1   5   2     4840.55     4928.61     40.08 o 
   3   5   2     2196.99     2100.27     27.18 o 
   5   5   2     2314.59     2403.93     41.98 o 
   7   5   2     1625.08     1692.38     33.53 o 
   9   5   2      321.64      357.62     13.03 o 
  11   5   2      227.23      276.95     13.52 o 
  13   5   2       33.36       68.70     12.73 o 
 -14   6   2       33.60       41.55     13.02 o 
 -12   6   2      259.78      269.59     19.66 o 
 -10   6   2      276.77      253.91     17.72 o 
  -8   6   2      167.21      208.60     29.82 o 
  -6   6   2      161.27      144.85      9.66 o 
  -4   6   2     1580.61     1702.87     37.93 o 
  -2   6   2      153.68      184.54     11.75 o 
   0   6   2     1158.60     1054.84     20.16 o 
   2   6   2     2798.49     2872.54     54.18 o 
   4   6   2      975.40      985.69     20.22 o 
   6   6   2     3495.52     3415.75     86.57 o 
   8   6   2      768.23      853.28     42.29 o 
  10   6   2     1401.24     1367.87     55.60 o 
  12   6   2     1168.68     1268.36     55.85 o 
 -13   7   2      270.35      262.58     29.73 o 
 -11   7   2       32.66       13.56     17.54 o 
  -9   7   2      436.28      431.12     33.34 o 
  -7   7   2      273.70      253.87     26.25 o 
  -5   7   2       81.13      103.60     20.08 o 
  -3   7   2       74.10       64.57     13.74 o 
  -1   7   2       56.51       37.04      9.96 o 
   1   7   2        0.79       -5.55      5.55 o 
   3   7   2      230.47      235.69     30.02 o 
   5   7   2      397.49      464.35     19.38 o 
   7   7   2      591.85      569.56     37.56 o 
   9   7   2      644.78      698.42     42.17 o 
  11   7   2      138.10      186.20     26.25 o 
 -10   8   2       65.87      114.93     22.39 o 
  -8   8   2      870.46      916.22     46.77 o 
  -6   8   2      881.47      880.52     42.91 o 
  -4   8   2      753.66      785.74     39.68 o 
  -2   8   2     1123.40     1129.54     31.05 o 
   0   8   2       14.86       23.13     11.94 o 
   2   8   2     2290.30     2139.52     50.81 o 
   4   8   2      304.37      279.25     25.37 o 
   6   8   2       85.40       99.51     18.04 o 
   8   8   2       53.76      102.37     21.02 o 
  10   8   2      319.62      278.00     31.97 o 
  -9   9   2        9.26        3.73     16.67 o 
  -7   9   2        3.82       39.43     17.29 o 
  -5   9   2       52.01       39.93     17.17 o 
  -3   9   2       11.60        5.85     14.80 o 
  -1   9   2      291.03      273.75     20.35 o 
   1   9   2       20.75        4.09     10.39 o 
   3   9   2      113.37       88.81     19.78 o 
   5   9   2       44.23       52.99     20.90 o 
   7   9   2       29.02       20.27     17.91 o 
  -4  10   2      764.63      772.93     46.64 o 
  -2  10   2      275.33      318.68     32.22 o 
   0  10   2      915.47      944.51     38.56 o 
   2  10   2      902.10      910.62     48.63 o 
   4  10   2      496.99      492.32     38.68 o 
 -17   1   3      256.90      284.83     20.15 o 
 -15   1   3      225.21      250.07     17.01 o 
 -13   1   3     1430.24     1354.06     53.61 o 
 -11   1   3     2750.74     2711.88     34.31 o 
  -9   1   3     4847.64     4902.58     55.37 o 
  -7   1   3    27090.09    29070.28    220.95 o 
  -5   1   3    13149.87    13399.32    141.91 o 
  -3   1   3    29394.22    30208.61    239.78 o 
  -1   1   3     3986.45     4335.49     54.14 o 
   1   1   3    70427.96    73127.27    594.74 o 
   3   1   3    15272.98    16198.10    137.58 o 
   5   1   3     1332.45     1216.58     13.66 o 
   7   1   3     1847.33     1939.60     20.29 o 
   9   1   3      205.15      197.45      8.35 o 
  11   1   3     1914.61     1925.31     30.34 o 
  13   1   3      291.22      300.11     17.72 o 
  15   1   3       29.49       30.25     10.69 o 
 -16   2   3        0.67       13.11      9.01 o 
 -14   2   3      127.00      139.04     12.20 o 
 -12   2   3      139.00      138.51      9.02 o 
 -10   2   3     1070.42     1078.50     16.71 o 
  -8   2   3     3696.78     3718.33     40.77 o 
  -6   2   3     2048.04     2047.00     23.70 o 
  -4   2   3     1177.73     1257.35     20.86 o 
  -2   2   3       47.91       21.82      2.89 o 
   0   2   3    27808.47    28701.63    251.65 o 
   2   2   3     4251.80     5102.14     50.40 o 
   4   2   3     3609.26     4195.28     35.69 o 
   6   2   3      842.04      965.46     12.86 o 
   8   2   3      105.54       91.82      5.38 o 
  10   2   3       23.97       26.35      8.70 o 
  12   2   3       41.35       37.66      7.00 o 
  14   2   3      346.71      382.48     19.63 o 
 -17   3   3      438.73      469.51     23.13 o 
 -15   3   3     1043.67     1037.12     29.22 o 
 -13   3   3     3096.72     3031.28     41.98 o 
 -11   3   3       95.17      126.05     16.42 o 
  -9   3   3     6766.89     6604.05     66.00 o 
  -7   3   3     5559.95     5656.89     45.05 o 
  -5   3   3     9889.86    10303.46     64.37 o 
  -3   3   3    13553.03    13963.46    117.08 o 
  -1   3   3     6113.72     6037.12     51.15 o 
   1   3   3    18801.81    18726.13    158.71 o 
   3   3   3    13333.82    13659.68    143.40 o 
   5   3   3    12159.63    12180.60    116.50 o 
   7   3   3     2859.47     2778.67     28.98 o 
   9   3   3     6141.14     5958.67     62.44 o 
  11   3   3     2707.57     2742.07     38.87 o 
  13   3   3     1436.61     1488.85     29.35 o 
  15   3   3      451.04      511.99     23.40 o 
 -16   4   3      474.14      509.98     34.08 o 
 -14   4   3      893.39      939.23     40.55 o 
 -12   4   3     2800.86     2881.38     42.01 o 
 -10   4   3      607.40      661.32     14.42 o 
  -8   4   3     5983.38     6000.96     53.19 o 
  -6   4   3     4987.80     5025.04     39.13 o 
  -4   4   3     6766.42     6914.28     52.57 o 
  -2   4   3     8815.94     8527.65     54.98 o 
   0   4   3    10525.02    10763.82    115.73 o 
   2   4   3     2117.02     2036.53     24.75 o 
   4   4   3     8047.49     8010.93     91.89 o 
   6   4   3     7727.45     7976.15     95.15 o 
   8   4   3     1605.36     1541.93     24.88 o 
  10   4   3     1981.75     1927.59     30.71 o 
  12   4   3     1746.11     1701.41     30.72 o 
  14   4   3      335.22      362.92     20.01 o 
 -15   5   3       23.16       33.71     15.42 o 
 -13   5   3       93.09      105.82     17.97 o 
 -11   5   3      319.39      299.41     15.16 o 
  -9   5   3     1414.77     1370.14     25.99 o 
  -7   5   3      668.65      710.12     26.68 o 
  -5   5   3       30.63       57.12      4.08 o 
  -3   5   3     4680.23     4863.80     35.31 o 
  -1   5   3     2182.66     2229.52     23.54 o 
   1   5   3      755.97      802.32     12.62 o 
   3   5   3      560.36      621.57     18.71 o 
   5   5   3        7.56        4.49      7.15 o 
   7   5   3       18.05      115.55     12.94 o 
   9   5   3        1.71       25.33      8.64 o 
  11   5   3      279.33      310.15     14.10 o 
  13   5   3       37.66       40.83      8.75 o 
 -14   6   3     1220.89     1279.64     49.38 o 
 -12   6   3     1184.87     1278.20     35.02 o 
 -10   6   3     7223.49     7586.76     85.29 o 
  -8   6   3     7034.55     7054.29     78.15 o 
  -6   6   3    10191.88    10185.75     86.36 o 
  -4   6   3    14783.14    14462.88    108.32 o 
  -2   6   3    14469.57    14676.28    113.45 o 
   0   6   3    15532.09    14908.15    138.53 o 
   2   6   3    17558.37    17216.23    238.34 o 
   4   6   3     8983.49     8815.87    130.73 o 
   6   6   3     3555.11     3564.51     89.68 o 
   8   6   3     4867.27     4614.94    110.21 o 
  10   6   3     1784.41     1918.15     67.04 o 
  12   6   3      655.72      658.74     41.67 o 
 -13   7   3     1192.01     1213.50     36.29 o 
 -11   7   3     3578.77     3672.42     63.75 o 
  -9   7   3     2862.75     2866.96     84.33 o 
  -7   7   3     4734.52     4705.63     59.40 o 
  -5   7   3     6635.99     6562.96     77.02 o 
  -3   7   3     6031.71     6158.24     60.39 o 
  -1   7   3    12220.09    12681.33    122.76 o 
   1   7   3     4505.94     4511.60     54.20 o 
   3   7   3     5570.90     5502.94     63.17 o 
   5   7   3     4400.42     4402.76     67.65 o 
   7   7   3     4109.43     3987.42    102.00 o 
   9   7   3     1189.59     1193.97     52.86 o 
  11   7   3      906.31      949.93     50.50 o 
 -10   8   3      196.07      193.42     24.38 o 
  -8   8   3      358.04      336.46     29.35 o 
  -6   8   3      265.95      250.58     16.48 o 
  -4   8   3      242.02      213.14     14.09 o 
  -2   8   3       26.15       27.11      6.86 o 
   0   8   3     1215.40     1195.40     24.36 o 
   2   8   3        0.12        5.26      5.90 o 
   4   8   3       98.89      113.37     11.74 o 
   6   8   3        1.96        8.21     13.43 o 
   8   8   3        2.89        1.24     13.18 o 
  -9   9   3      707.94      760.24     47.39 o 
  -7   9   3      235.83      251.38     28.36 o 
  -5   9   3     1920.80     1861.55     67.17 o 
  -3   9   3     1766.07     1693.88     60.70 o 
  -1   9   3     2347.11     2237.00     49.07 o 
   1   9   3      949.69      946.80     32.15 o 
   3   9   3     1707.45     1767.76     65.05 o 
   5   9   3     1979.45     1999.49     72.39 o 
   7   9   3     1481.83     1507.92     64.93 o 
  -4  10   3      700.00      777.78     46.27 o 
  -2  10   3      449.07      483.98     37.56 o 
   0  10   3      925.43      988.82     34.34 o 
   2  10   3      465.23      508.49     39.18 o 
 -18   0   4     2600.37     2688.22     75.50 o 
 -16   0   4     5436.13     5478.80    111.20 o 
 -14   0   4     8067.13     8225.72    141.92 o 
 -12   0   4    17353.18    17049.25    249.64 o 
 -10   0   4    26964.55    27608.07    378.38 o 
  -8   0   4    12698.93    11633.87    112.75 o 
  -6   0   4    63637.53    64254.02    547.35 o 
  -4   0   4    57621.95    58030.54    714.47 o 
  -2   0   4    44877.49    45550.71    450.83 o 
   0   0   4    31360.65    31526.00    391.87 o 
   2   0   4    16739.88    16668.85    168.58 o 
   4   0   4    23938.02    23640.86    360.72 o 
   6   0   4    14072.28    14447.47    152.92 o 
   8   0   4    14459.45    14155.04    167.47 o 
  10   0   4       35.92       51.00     10.95 o 
  12   0   4     7386.32     7219.82    130.11 o 
  14   0   4     1535.28     1587.16     53.98 o 
 -17   1   4       98.98       83.03     12.59 o 
 -15   1   4       11.33       14.89      8.56 o 
 -13   1   4     2423.71     2228.59     39.87 o 
 -11   1   4     1255.61     1331.72     36.07 o 
  -9   1   4     5686.07     5497.07     47.24 o 
  -7   1   4    11126.52    11456.68     85.68 o 
  -5   1   4    13138.91    13160.12     95.16 o 
  -3   1   4     5485.71     5481.30     41.16 o 
  -1   1   4    86766.38    86568.82    920.49 o 
   1   1   4    14399.21    14295.14    128.14 o 
   3   1   4    30155.68    30053.39    204.24 o 
   5   1   4    12064.86    11738.56    267.51 o 
   7   1   4    11916.38    11881.68     85.90 o 
   9   1   4     4900.83     4870.06     42.79 o 
  11   1   4     3493.90     3533.73     54.48 o 
  13   1   4      985.27     1007.63     29.24 o 
  15   1   4      213.92      207.48     16.36 o 
 -16   2   4      700.56      727.15     25.57 o 
 -14   2   4      279.61      294.67     16.60 o 
 -12   2   4     2840.61     2759.24     35.94 o 
 -10   2   4     1592.32     1593.50     23.65 o 
  -8   2   4     2722.21     2585.75     26.43 o 
  -6   2   4     2402.76     2091.29     23.46 o 
  -4   2   4     2875.91     2774.76     19.87 o 
  -2   2   4    25810.70    26814.90    208.72 o 
   0   2   4       23.70       24.10      5.87 o 
   2   2   4     1623.73     1347.06     18.35 o 
   4   2   4    11767.60    12502.91     97.46 o 
   6   2   4     3804.20     3569.94     31.59 o 
   8   2   4     1288.61     1433.86     18.38 o 
  10   2   4      864.54      914.48     20.33 o 
  12   2   4      540.66      571.66     17.84 o 
  14   2   4      468.73      525.02     22.99 o 
 -17   3   4      570.12      612.64     25.08 o 
 -15   3   4      510.22      500.72     20.79 o 
 -13   3   4     2067.80     2043.56     32.56 o 
 -11   3   4    10654.58    10848.10     80.29 o 
  -9   3   4    15362.26    15562.84    174.02 o 
  -7   3   4    25089.68    25096.32    183.63 o 
  -5   3   4    35271.70    35297.06    251.12 o 
  -3   3   4    67673.86    69395.95    467.96 o 
  -1   3   4    59076.59    58239.39    513.54 o 
   1   3   4    62629.80    62377.69    533.20 o 
   3   3   4    39595.82    38786.43    575.53 o 
   5   3   4    18917.27    18565.69    154.77 o 
   7   3   4    17798.93    17905.00    134.35 o 
   9   3   4     8966.13     9092.02     87.79 o 
  11   3   4     3096.86     3057.84     42.09 o 
  13   3   4     1491.80     1547.49     30.44 o 
 -16   4   4      940.05     1019.59     45.77 o 
 -14   4   4     1228.60     1252.68     47.02 o 
 -12   4   4      670.24      700.49     19.67 o 
 -10   4   4       21.59        2.85      7.91 o 
  -8   4   4     2450.97     2547.98     28.02 o 
  -6   4   4      703.85      721.35     33.16 o 
  -4   4   4      393.26      407.12      8.53 o 
  -2   4   4      748.81      817.04     13.15 o 
   0   4   4      175.08      185.09      7.64 o 
   2   4   4      436.39      469.99     11.86 o 
   4   4   4      897.15      891.79     19.57 o 
   6   4   4      195.60      178.20     18.60 o 
   8   4   4      157.42      183.61     10.26 o 
  10   4   4      829.40      821.14     20.03 o 
  12   4   4      651.48      660.41     21.74 o 
  14   4   4      196.09      201.82     20.34 o 
 -15   5   4      218.64      249.64     25.75 o 
 -13   5   4      129.07      158.54     15.49 o 
 -11   5   4      410.75      388.23     15.98 o 
  -9   5   4      449.76      444.72     15.41 o 
  -7   5   4     1292.94     1355.58     20.30 o 
  -5   5   4      858.51      906.70     13.20 o 
  -3   5   4     2435.38     2434.58     24.01 o 
  -1   5   4     1632.76     1630.06     43.33 o 
   1   5   4     1657.89     1605.65     24.60 o 
   3   5   4     2640.35     2708.49     67.91 o 
   5   5   4     1646.67     1549.35     44.28 o 
   7   5   4     1091.71      949.97     24.89 o 
   9   5   4      827.17      881.85     27.36 o 
  11   5   4      505.16      484.58     21.71 o 
  13   5   4      154.82      156.58     12.04 o 
 -14   6   4      457.99      493.63     24.88 o 
 -12   6   4      434.13      474.24     23.20 o 
 -10   6   4      172.51      186.78     19.43 o 
  -8   6   4     2304.64     2349.04     36.57 o 
  -6   6   4     1012.91     1011.17     28.78 o 
  -4   6   4     1388.74     1384.82     33.09 o 
  -2   6   4      173.87      170.46      8.56 o 
   0   6   4      169.53      158.15     21.47 o 
   2   6   4     1211.66     1151.24     22.52 o 
   4   6   4      150.89      175.26     29.11 o 
   6   6   4        2.03        3.61     11.82 o 
   8   6   4        1.34        4.10     13.31 o 
  10   6   4      132.85      161.20     23.51 o 
  12   6   4        0.48       17.17     15.18 o 
 -13   7   4      175.81      192.33     17.50 o 
 -11   7   4        7.84        6.36     10.07 o 
  -9   7   4        0.07       -2.77      6.92 o 
  -7   7   4      143.10      154.35     11.89 o 
  -5   7   4      160.34      154.24     10.59 o 
  -3   7   4      165.31      156.35     10.08 o 
  -1   7   4       43.13       43.18     15.45 o 
   1   7   4      165.64      198.50     13.66 o 
   3   7   4      142.68      180.66     11.27 o 
   5   7   4        3.31       17.06      9.76 o 
   7   7   4      113.14      110.08     20.03 o 
   9   7   4      119.22      117.17     21.89 o 
  11   7   4       14.49       17.79     17.79 o 
 -10   8   4      140.42      168.67     23.14 o 
  -8   8   4      351.65      343.93     29.60 o 
  -6   8   4      591.48      615.62     19.36 o 
  -4   8   4      495.29      509.33     19.90 o 
  -2   8   4      249.73      255.37     12.62 o 
   0   8   4     1725.62     1716.20     30.24 o 
   2   8   4     1291.89     1299.41     26.41 o 
   4   8   4       34.16       46.28      9.65 o 
   6   8   4      404.97      415.15     20.26 o 
   8   8   4      114.39      134.53     14.83 o 
  -9   9   4       24.13       39.93     18.53 o 
  -7   9   4        9.58       22.89     16.79 o 
  -5   9   4       36.60       47.52     18.66 o 
  -3   9   4       12.22       -6.34     13.81 o 
  -1   9   4       77.27       75.63     13.00 o 
   1   9   4       21.17        4.39      9.97 o 
   3   9   4       11.50       -9.42      9.42 o 
   5   9   4       13.76       -6.97     17.54 o 
  -4  10   4      860.75      916.35     50.00 o 
  -2  10   4      789.48      763.35     44.53 o 
   0  10   4     1695.14     1669.50     44.46 o 
   2  10   4      927.97     1028.29     52.61 o 
 -17   1   5      199.81      195.35     22.33 o 
 -15   1   5        0.48       10.89      8.26 o 
 -13   1   5      114.14      132.97     11.35 o 
 -11   1   5       11.46       31.21      5.73 o 
  -9   1   5     1060.82     1144.34     15.92 o 
  -7   1   5     2558.47     2462.52     48.33 o 
  -5   1   5      336.08      370.93      7.18 o 
  -3   1   5     8034.12     7873.58     47.82 o 
  -1   1   5    23450.55    24098.83    176.46 o 
   1   1   5    17124.63    16908.60    132.64 o 
   3   1   5     7131.09     6870.61     50.64 o 
   5   1   5     6457.68     6253.59     48.40 o 
   7   1   5     4334.61     4238.21     41.78 o 
   9   1   5     6309.83     6107.67     51.74 o 
  11   1   5     1206.05     1147.57     31.95 o 
  13   1   5      167.59      162.54     17.91 o 
  15   1   5      145.31      140.37     15.08 o 
 -16   2   5     1267.99     1245.19     39.99 o 
 -14   2   5      505.41      515.70     16.04 o 
 -12   2   5     1055.28     1075.89     20.93 o 
 -10   2   5      600.94      645.12     12.79 o 
  -8   2   5     1525.81     1463.03     20.71 o 
  -6   2   5     4407.31     4698.87     43.80 o 
  -4   2   5     1509.22     1595.05     13.05 o 
  -2   2   5        0.32        8.09      3.86 o 
   0   2   5     2312.83     2332.86     28.30 o 
   2   2   5     1914.71     1895.80     26.75 o 
   4   2   5      571.40      413.70      9.08 o 
   6   2   5     1920.18     1858.08     23.19 o 
   8   2   5     2792.78     2819.06     29.01 o 
  10   2   5     1172.68     1213.36     28.49 o 
  12   2   5      110.88      109.99     10.17 o 
  14   2   5      266.70      251.82     17.32 o 
 -17   3   5     1492.63     1511.01     59.95 o 
 -15   3   5     1467.04     1434.39     28.90 o 
 -13   3   5     2197.38     2142.46     28.52 o 
 -11   3   5     3147.91     3230.34     32.51 o 
  -9   3   5     7792.41     7625.81     73.06 o 
  -7   3   5     8727.65     8628.97     61.59 o 
  -5   3   5    17176.96    17489.87    149.67 o 
  -3   3   5     1682.92     1234.87     27.37 o 
  -1   3   5     4680.72     4685.10     47.78 o 
   1   3   5    22094.08    22318.75    224.22 o 
   3   3   5     2388.04     2019.56     53.36 o 
   5   3   5     2448.43     2315.43     36.27 o 
   7   3   5     2073.10     1985.25     24.43 o 
   9   3   5     1669.16     1571.19     26.81 o 
  11   3   5      992.46      934.71     22.38 o 
  13   3   5      254.02      209.74     13.27 o 
 -16   4   5     1572.23     1592.13     56.47 o 
 -14   4   5     2288.67     2230.72     49.38 o 
 -12   4   5     3390.55     3360.24     44.78 o 
 -10   4   5     8195.08     8223.16     86.26 o 
  -8   4   5     9225.73     8997.67     76.49 o 
  -6   4   5    15296.05    15703.23    121.82 o 
  -4   4   5    12317.64    12225.66     85.95 o 
  -2   4   5    20630.84    20524.39    159.78 o 
   0   4   5     5079.03     5019.99     52.99 o 
   2   4   5    17629.04    18216.54    187.80 o 
   4   4   5     5560.24     5301.03    106.47 o 
   6   4   5     2006.39     2209.61     37.72 o 
   8   4   5     1808.10     1711.72     34.92 o 
  10   4   5      778.06      836.67     20.54 o 
  12   4   5       90.28       94.70      9.94 o 
 -15   5   5      442.70      448.66     31.97 o 
 -13   5   5     1393.95     1435.95     63.07 o 
 -11   5   5      634.54      646.21     19.18 o 
  -9   5   5     5496.87     5436.99     93.21 o 
  -7   5   5      349.70      334.12     10.50 o 
  -5   5   5      439.73      399.18     11.82 o 
  -3   5   5      108.56      170.62      6.39 o 
  -1   5   5       28.98       56.28      5.51 o 
   1   5   5       84.41       89.58     12.81 o 
   3   5   5      219.29      217.18     20.03 o 
   5   5   5      104.95      106.35     15.05 o 
   7   5   5     1868.12     1650.34     55.35 o 
   9   5   5        1.24        5.57     14.43 o 
  11   5   5       82.00       66.31     11.31 o 
  13   5   5      111.80      102.62     18.78 o 
 -14   6   5      859.20      883.74     43.29 o 
 -12   6   5     1802.54     1802.50     34.51 o 
 -10   6   5     2677.65     2659.71     41.26 o 
  -8   6   5     4085.59     4150.41     44.80 o 
  -6   6   5     4823.38     4789.33     47.78 o 
  -4   6   5    11614.79    11712.85     96.56 o 
  -2   6   5     7183.38     7181.35     62.44 o 
   0   6   5    18852.25    18481.97    169.43 o 
   2   6   5     5062.85     5040.52     58.17 o 
   4   6   5     8486.86     8378.41    154.67 o 
   6   6   5     6594.86     6566.30    138.81 o 
   8   6   5     4153.69     4082.95    103.49 o 
  10   6   5     1567.16     1664.90     63.44 o 
 -13   7   5     1009.18     1071.27     34.07 o 
 -11   7   5     1496.75     1563.43     32.56 o 
  -9   7   5     2669.03     2703.92     62.47 o 
  -7   7   5     2696.22     2774.94     34.67 o 
  -5   7   5     4880.61     4813.19     52.87 o 
  -3   7   5     7761.16     7883.33     83.42 o 
  -1   7   5     7695.14     7719.39     82.28 o 
   1   7   5     2518.48     2558.82     37.73 o 
   3   7   5     7688.95     7471.68     99.37 o 
   5   7   5     3669.11     3588.19     67.04 o 
   7   7   5     2822.12     2851.78     84.58 o 
   9   7   5     1494.48     1494.61     61.70 o 
 -10   8   5       22.13       28.86     15.05 o 
  -8   8   5        0.06       -4.65      6.49 o 
  -6   8   5      160.19      169.22     11.38 o 
  -4   8   5      107.32       98.81     11.69 o 
  -2   8   5      279.80      296.59     13.31 o 
   0   8   5       96.77       97.66      8.95 o 
   2   8   5      257.09      266.15     13.31 o 
   4   8   5      124.34      145.40     13.48 o 
   6   8   5      368.40      370.86     21.89 o 
   8   8   5       97.99      114.31     14.70 o 
  -9   9   5      895.83     1025.43     52.86 o 
  -7   9   5     1655.23     1614.65     63.44 o 
  -5   9   5     1873.56     1907.32     67.79 o 
  -3   9   5     1504.84     1584.92     60.08 o 
  -1   9   5     1026.12     1048.23     33.33 o 
   1   9   5      733.58      728.07     28.03 o 
   3   9   5     1037.52      933.76     47.02 o 
   5   9   5      747.80      775.04     44.90 o 
  -4  10   5      764.58      816.84     47.89 o 
  -2  10   5     1324.42     1293.73     56.10 o 
   0  10   5      923.63      922.73     41.79 o 
 -18   0   6     1611.86     1692.76     57.47 o 
 -16   0   6     4851.50     4972.05    102.87 o 
 -14   0   6     7593.38     7648.20    133.47 o 
 -12   0   6    21277.44    20518.85    293.42 o 
 -10   0   6    28500.84    27820.46    280.04 o 
  -8   0   6    52084.91    51772.70    547.10 o 
  -6   0   6    76173.24    75384.34    672.79 o 
  -4   0   6    82374.13    80369.23    709.07 o 
  -2   0   6    81894.38    84829.80   1186.01 o 
   0   0   6    70886.98    70259.03    855.17 o 
   2   0   6    40482.39    40570.84    368.48 o 
   4   0   6    62265.38    62501.63    588.91 o 
   6   0   6     9513.05     9154.96     91.69 o 
   8   0   6     6392.41     6479.79     71.38 o 
  10   0   6     3450.52     3474.81     54.54 o 
  12   0   6     3003.94     2951.04     72.89 o 
  14   0   6      329.06      346.41     28.86 o 
 -17   1   6      389.88      432.37     20.71 o 
 -15   1   6     1124.71     1033.11     53.42 o 
 -13   1   6      737.22      738.13     18.07 o 
 -11   1   6     1773.83     1807.01     26.75 o 
  -9   1   6     6029.05     6029.83     50.85 o 
  -7   1   6      237.42      178.18      5.34 o 
  -5   1   6    11858.85    12669.63     72.45 o 
  -3   1   6    17818.60    18422.96    124.39 o 
  -1   1   6     4325.28     4337.22     30.76 o 
   1   1   6     4216.35     4243.53     42.32 o 
   3   1   6     9674.61     9294.34     66.88 o 
   5   1   6     5179.93     4923.63     65.65 o 
   7   1   6     3553.05     3514.61     36.43 o 
   9   1   6     5216.36     5145.99     52.00 o 
  11   1   6      321.98      316.26     13.83 o 
  13   1   6     1373.98     1408.96     35.84 o 
 -18   2   6      133.80      141.68     14.74 o 
 -16   2   6      833.37      833.88     26.78 o 
 -14   2   6     2074.02     2058.56     32.04 o 
 -12   2   6     4352.56     4278.83     58.70 o 
 -10   2   6     7502.33     7463.03     62.48 o 
  -8   2   6     4462.52     4355.52     44.39 o 
  -6   2   6    18067.54    19169.49    162.32 o 
  -4   2   6    17729.76    18427.05    109.88 o 
  -2   2   6    17825.90    19120.19    153.33 o 
   0   2   6     1856.13     1645.12     37.00 o 
   2   2   6    14587.94    14865.93    136.74 o 
   4   2   6     3143.48     3426.98     40.56 o 
   6   2   6     2019.38     1925.85     21.57 o 
   8   2   6      993.75     1050.14     18.73 o 
  10   2   6        4.33       10.30     10.84 o 
  12   2   6      624.98      677.08     20.07 o 
  14   2   6       42.07       74.55     12.20 o 
 -17   3   6      104.42       88.31     20.40 o 
 -15   3   6      565.60      576.72     19.17 o 
 -13   3   6     1513.27     1531.30     23.39 o 
 -11   3   6     1573.47     1575.47     20.35 o 
  -9   3   6     1639.55     1634.86     24.11 o 
  -7   3   6     3286.18     3342.71     28.50 o 
  -5   3   6    12160.90    12348.26     76.23 o 
  -3   3   6     6018.03     5427.54     47.48 o 
  -1   3   6    32498.68    32463.98    278.72 o 
   1   3   6     7990.18     7337.49     80.36 o 
   3   3   6    17392.91    17386.66    180.85 o 
   5   3   6    15186.03    14787.35    159.26 o 
   7   3   6    12828.82    12450.00    112.32 o 
   9   3   6     6521.90     6584.57     80.66 o 
  11   3   6     3461.35     3408.64     71.19 o 
  13   3   6     2338.03     2384.29     40.10 o 
 -16   4   6      841.40      847.31     42.29 o 
 -14   4   6     2119.63     2097.59     45.07 o 
 -12   4   6      405.98      402.42     15.25 o 
 -10   4   6     9717.33     9482.80     96.59 o 
  -8   4   6     8201.87     7827.89    107.60 o 
  -6   4   6     7600.89     7739.66     71.11 o 
  -4   4   6     5049.20     4674.53     38.17 o 
  -2   4   6     2280.56     2091.39     57.78 o 
   0   4   6    11332.75    11397.43    106.71 o 
   2   4   6     1593.73     1548.36     59.64 o 
   4   4   6      907.91     1073.06     22.55 o 
   6   4   6      238.29      244.97     13.63 o 
   8   4   6      562.14      508.33     19.41 o 
  10   4   6       16.78        7.03      8.22 o 
  12   4   6       23.49       42.37      9.00 o 
 -15   5   6      178.73      168.21     16.08 o 
 -13   5   6      293.47      289.46     14.95 o 
 -11   5   6     1065.94     1020.06     23.74 o 
  -9   5   6      896.39      852.98     17.04 o 
  -7   5   6     2750.65     2590.53     30.39 o 
  -5   5   6     1529.55     1353.70     19.34 o 
  -3   5   6     2119.37     2186.24     22.93 o 
  -1   5   6     1116.52     1075.39     19.91 o 
   1   5   6     1508.66     1449.71     29.63 o 
   3   5   6      396.32      328.38     22.76 o 
   5   5   6      230.73      209.84     21.77 o 
   7   5   6       98.74      143.42     18.66 o 
   9   5   6       15.00        7.21     12.31 o 
  11   5   6       12.92       13.81     14.55 o 
 -14   6   6      496.69      492.64     25.38 o 
 -12   6   6      189.18      185.42     12.80 o 
 -10   6   6     2400.62     2328.94     37.95 o 
  -8   6   6     2718.64     2672.27     33.36 o 
  -6   6   6     3678.54     3623.31     39.33 o 
  -4   6   6     1538.37     1392.52     18.82 o 
  -2   6   6     1738.40     1665.35     27.64 o 
   0   6   6     7084.34     6701.07     72.40 o 
   2   6   6     1359.78     1228.94     29.50 o 
   4   6   6     1047.76      955.70     27.34 o 
   6   6   6      282.96      253.37     25.37 o 
   8   6   6      480.81      510.23     35.82 o 
  10   6   6      117.45      130.73     21.64 o 
 -13   7   6       36.84       47.32     17.91 o 
 -11   7   6      182.47      193.38     13.23 o 
  -9   7   6      777.65      796.96     18.66 o 
  -7   7   6      918.82      904.21     18.92 o 
  -5   7   6      124.78      122.40      9.35 o 
  -3   7   6     1231.08     1172.45     19.81 o 
  -1   7   6        0.85        0.79      5.93 o 
   1   7   6      897.00      868.12     21.03 o 
   3   7   6      140.94      132.78     14.99 o 
   5   7   6        6.02       16.07      8.42 o 
   7   7   6       54.31       75.75     18.91 o 
   9   7   6        8.20       51.25     18.41 o 
 -10   8   6       95.11      100.61     20.15 o 
  -8   8   6      518.39      493.62     18.59 o 
  -6   8   6       80.73       87.20      9.03 o 
  -4   8   6      503.34      513.79     20.62 o 
  -2   8   6      483.34      492.78     16.76 o 
   0   8   6     1004.97      957.54     22.73 o 
   2   8   6      204.41      191.55     14.61 o 
   4   8   6      316.96      309.40     17.60 o 
   6   8   6      295.67      301.40     18.82 o 
   8   8   6      122.61      143.03     28.98 o 
  -9   9   6       94.79      112.69     23.38 o 
  -7   9   6      350.06      377.85     17.92 o 
  -5   9   6      163.70      160.79     15.20 o 
  -3   9   6       29.76       49.08     12.00 o 
  -1   9   6      359.52      338.42     16.26 o 
   1   9   6       74.00       71.10     10.92 o 
   3   9   6       90.25       84.97     24.94 o 
   5   9   6       14.49       -5.15     10.40 o 
  -2  10   6      362.22      359.47     32.34 o 
   0  10   6      431.13      470.40     25.85 o 
 -17   1   7      133.24      123.37     14.20 o 
 -15   1   7     1011.92      940.17     27.24 o 
 -13   1   7        3.54       19.38      6.33 o 
 -11   1   7      707.16      673.03     16.15 o 
  -9   1   7      413.30      561.71      9.95 o 
  -7   1   7       36.96       80.08      3.62 o 
  -5   1   7      809.91      758.36      8.57 o 
  -3   1   7      364.64      441.60      5.50 o 
  -1   1   7      292.95      378.88      6.39 o 
   1   1   7      730.76      740.08     11.74 o 
   3   1   7      995.28     1081.39     15.65 o 
   5   1   7     1109.34     1136.43     15.22 o 
   7   1   7      213.76      199.73      7.84 o 
   9   1   7      818.82      842.62     16.62 o 
  11   1   7       50.39       43.85      8.63 o 
  13   1   7      187.20      208.14     16.09 o 
 -18   2   7      144.02      141.07     14.64 o 
 -16   2   7       41.50       37.09     10.36 o 
 -14   2   7       51.68       56.73      8.10 o 
 -12   2   7      199.54      172.70      9.91 o 
 -10   2   7     1715.73     1596.97     20.80 o 
  -8   2   7     2876.63     3083.25     29.74 o 
  -6   2   7     3419.75     3228.12     28.22 o 
  -4   2   7     2775.26     2786.34     22.70 o 
  -2   2   7     6832.67     7187.51    116.18 o 
   0   2   7     7264.98     7380.28     85.21 o 
   2   2   7     3919.56     4101.63     45.10 o 
   4   2   7      386.20      370.41      9.59 o 
   6   2   7      104.45       94.49      7.69 o 
   8   2   7        5.19       14.63      4.90 o 
  10   2   7      209.71      214.70     12.22 o 
  12   2   7      622.18      632.40     20.37 o 
 -17   3   7      352.32      345.69     21.80 o 
 -15   3   7      829.88      831.92     39.74 o 
 -13   3   7     2215.14     2137.30     33.48 o 
 -11   3   7     1725.04     1681.68     20.73 o 
  -9   3   7    16588.23    16241.17    140.64 o 
  -7   3   7     7887.42     7494.65     54.67 o 
  -5   3   7     9547.76     9493.60     60.35 o 
  -3   3   7     8549.38     7664.22     54.77 o 
  -1   3   7    39246.51    39177.18    405.61 o 
   1   3   7     5460.29     5080.68     59.62 o 
   3   3   7     7693.66     7775.78     89.05 o 
   5   3   7     3974.49     4075.04     55.95 o 
   7   3   7     1982.94     2020.98     30.27 o 
   9   3   7     2293.80     2220.97     34.93 o 
  11   3   7      348.00      356.13     15.71 o 
  13   3   7       75.96       81.54     10.22 o 
 -16   4   7      395.45      351.32     21.42 o 
 -14   4   7     1573.52     1584.99     30.55 o 
 -12   4   7     1578.46     1534.09     44.72 o 
 -10   4   7     7909.50     7722.73     81.38 o 
  -8   4   7     6271.66     6489.02     58.54 o 
  -6   4   7    12987.77    12794.55    101.57 o 
  -4   4   7    12700.50    13078.91     92.28 o 
  -2   4   7    11574.63    11572.33    108.12 o 
   0   4   7    21612.64    22030.42    259.28 o 
   2   4   7     7953.69     7802.44    143.04 o 
   4   4   7     8551.03     8277.89     96.61 o 
   6   4   7     4312.45     4196.36     59.80 o 
   8   4   7     2833.12     2609.62     48.29 o 
  10   4   7     1035.60      960.20     28.72 o 
  12   4   7      903.42      933.87     42.60 o 
 -15   5   7       63.55       48.46     12.67 o 
 -13   5   7      111.34       93.82      8.57 o 
 -11   5   7      903.43      901.99     22.09 o 
  -9   5   7     1081.60     1074.99     19.05 o 
  -7   5   7      452.14      465.98     12.44 o 
  -5   5   7      660.63      635.63     18.24 o 
  -3   5   7      547.53      547.89     12.29 o 
  -1   5   7     1483.46     1485.38     24.63 o 
   1   5   7     4479.48     4484.21     63.89 o 
   3   5   7       74.82       75.06      9.07 o 
   5   5   7        1.09        6.97      9.95 o 
   7   5   7      572.66      493.31     31.10 o 
   9   5   7      210.44      182.85     23.38 o 
  11   5   7        6.74       -4.35     14.06 o 
 -14   6   7     1624.17     1767.55     35.78 o 
 -12   6   7     2403.37     2490.54     41.21 o 
 -10   6   7     1830.34     1863.16     36.71 o 
  -8   6   7     4318.92     4218.90     45.26 o 
  -6   6   7     4885.58     4967.99     49.43 o 
  -4   6   7     6502.44     6406.74     53.09 o 
  -2   6   7     7646.66     7518.95     79.27 o 
   0   6   7     3675.41     3583.67     46.28 o 
   2   6   7     5425.59     5144.01     74.02 o 
   4   6   7     5190.32     4952.29     74.29 o 
   6   6   7     3066.16     2822.43     79.86 o 
   8   6   7     1933.64     1993.27     68.79 o 
  10   6   7     1461.89     1478.82     60.82 o 
 -13   7   7     1047.97     1057.37     28.00 o 
 -11   7   7     2121.18     2226.65     39.24 o 
  -9   7   7      938.22      968.42     20.30 o 
  -7   7   7     2934.38     2925.44     36.34 o 
  -5   7   7     4304.97     4257.92     45.53 o 
  -3   7   7     3884.64     3962.75     42.15 o 
  -1   7   7     1306.23     1274.22     28.55 o 
   1   7   7     3462.38     3459.46     57.65 o 
   3   7   7     2351.54     2322.88     46.29 o 
   5   7   7     1395.92     1408.83     36.27 o 
   7   7   7      974.22     1028.04     50.00 o 
   9   7   7      303.99      340.82     34.33 o 
 -10   8   7       85.43       84.40     13.36 o 
  -8   8   7      245.54      223.05     13.51 o 
  -6   8   7      117.14      122.15     10.37 o 
  -4   8   7       34.39       67.14     10.27 o 
  -2   8   7      506.24      509.42     17.35 o 
   0   8   7      309.24      303.98     14.05 o 
   2   8   7      133.91      138.65     12.86 o 
   4   8   7      123.01      119.89     21.39 o 
   6   8   7        0.82        3.50     10.51 o 
  -9   9   7     1386.95     1481.55     54.05 o 
  -7   9   7     2252.78     2255.78     41.03 o 
  -5   9   7     2191.28     2276.14     48.06 o 
  -3   9   7     2901.94     2944.90     55.74 o 
  -1   9   7     2315.38     2346.35     40.21 o 
   1   9   7     2013.90     1966.03     44.15 o 
   3   9   7     2254.54     2375.26     50.90 o 
 -18   0   8      503.00      488.46     33.46 o 
 -16   0   8      240.31      309.72     26.00 o 
 -14   0   8     6703.05     6282.95    115.31 o 
 -12   0   8     6216.58     5975.15    134.40 o 
 -10   0   8    15275.25    14458.68    154.96 o 
  -8   0   8    26783.61    26630.75    533.23 o 
  -6   0   8    36836.49    36466.71    356.16 o 
  -4   0   8    59261.72    59093.34    537.00 o 
  -2   0   8    52708.60    52112.66    497.23 o 
   0   0   8    47939.62    46755.73    633.43 o 
   2   0   8    56898.75    54984.95    669.85 o 
   4   0   8    22215.84    21381.41    195.54 o 
   6   0   8    18343.97    18175.41    171.78 o 
   8   0   8     9565.87     9264.93    111.47 o 
  10   0   8     6565.36     6596.74    108.15 o 
  12   0   8     2266.13     2243.66     65.30 o 
 -17   1   8      932.10      897.71     28.12 o 
 -15   1   8     1459.96     1451.89     27.65 o 
 -13   1   8     3390.47     3279.09     41.91 o 
 -11   1   8     3262.89     3246.98     39.26 o 
  -9   1   8     2360.39     2223.60     22.10 o 
  -7   1   8     8384.49     8564.34     51.92 o 
  -5   1   8    13230.84    13940.18     75.57 o 
  -3   1   8      516.91      406.68      6.23 o 
  -1   1   8    11583.40    11836.22    142.49 o 
   1   1   8     6177.23     6422.47     65.40 o 
   3   1   8     2327.29     2090.67     24.78 o 
   5   1   8     3706.00     3816.89     34.88 o 
   7   1   8     2301.94     2207.85     27.40 o 
   9   1   8      106.94      106.27      8.06 o 
  11   1   8     1106.14     1084.46     34.64 o 
  13   1   8      318.69      300.70     19.75 o 
 -18   2   8       20.63       53.36     12.06 o 
 -16   2   8       55.10       60.99      9.21 o 
 -14   2   8      190.53      183.48     11.17 o 
 -12   2   8     1944.50     1854.40     28.43 o 
 -10   2   8      104.24      109.34      6.24 o 
  -8   2   8     4546.71     4649.57     47.21 o 
  -6   2   8     5049.78     4685.14     32.66 o 
  -4   2   8    13769.58    14181.68    105.98 o 
  -2   2   8     3159.49     3098.58     41.63 o 
   0   2   8    12378.13    12411.12    136.38 o 
   2   2   8     8931.22     8738.22     86.19 o 
   4   2   8     7239.54     6922.48     63.02 o 
   6   2   8     3821.63     3554.07     39.37 o 
   8   2   8     1026.97     1033.37     18.57 o 
  10   2   8     1765.16     1715.60     39.50 o 
  12   2   8      824.30      850.00     23.36 o 
 -17   3   8     3224.54     3288.01     63.32 o 
 -15   3   8     5283.32     5286.73     65.50 o 
 -13   3   8     8772.27     8533.97    100.79 o 
 -11   3   8     4754.89     4731.22     47.83 o 
  -9   3   8    18992.43    18932.99    149.27 o 
  -7   3   8     9196.86     8868.26     63.32 o 
  -5   3   8    19807.92    19721.24    118.85 o 
  -3   3   8    10299.09    10427.48     97.66 o 
  -1   3   8     4583.11     4357.41    111.26 o 
   1   3   8     4301.63     4195.15     57.19 o 
   3   3   8     4598.35     4778.49     60.42 o 
   5   3   8     2900.80     2871.29     69.58 o 
   7   3   8      373.21      480.10     14.78 o 
   9   3   8      855.66      891.93     65.49 o 
  11   3   8      230.17      269.72     14.68 o 
 -16   4   8      262.62      278.46     19.38 o 
 -14   4   8        3.73        1.13      6.94 o 
 -12   4   8       14.40        9.18      6.71 o 
 -10   4   8     2368.14     2356.41     34.53 o 
  -8   4   8      735.58      745.15     19.91 o 
  -6   4   8     1108.12      946.24     23.68 o 
  -4   4   8     4006.03     3995.23     39.46 o 
  -2   4   8     5973.84     6125.66     63.83 o 
   0   4   8    17537.97    17935.84    196.36 o 
   2   4   8     1186.30     1313.76     41.79 o 
   4   4   8     4602.05     4655.63     61.77 o 
   6   4   8     2913.83     3039.93     48.50 o 
   8   4   8     3105.32     3034.01     52.05 o 
  10   4   8      634.05      688.16     25.35 o 
  12   4   8      187.44      204.88     17.00 o 
 -15   5   8       59.32       73.01     12.93 o 
 -13   5   8      108.37      124.14      9.21 o 
 -11   5   8      514.38      514.80     16.73 o 
  -9   5   8      699.73      708.42     15.38 o 
  -7   5   8     1382.66     1393.22     20.90 o 
  -5   5   8     1195.40     1140.98     17.90 o 
  -3   5   8     2780.97     2671.98     35.80 o 
  -1   5   8     1681.11     1756.66     89.56 o 
   1   5   8     2078.55     2046.54     38.51 o 
   3   5   8      970.08      984.17     26.36 o 
   5   5   8      567.71      626.78     33.34 o 
   7   5   8      275.52      268.80     26.74 o 
   9   5   8      106.33      100.50     20.65 o 
  11   5   8        8.57       12.81     16.67 o 
 -14   6   8       31.10       19.52     11.60 o 
 -12   6   8       27.72       22.10      8.40 o 
 -10   6   8     1768.56     1707.67     26.93 o 
  -8   6   8      662.82      633.38     22.66 o 
  -6   6   8      295.98      335.37     13.20 o 
  -4   6   8     1896.16     1845.95     28.69 o 
  -2   6   8     2410.03     2307.48     34.61 o 
   0   6   8     4269.31     4261.24     86.14 o 
   2   6   8      471.40      420.62     18.44 o 
   4   6   8     1501.15     1509.76     36.39 o 
   6   6   8      688.51      605.26     36.07 o 
   8   6   8     1127.31     1021.70     49.26 o 
  10   6   8      400.13      419.68     34.95 o 
 -13   7   8       21.25       12.14     11.48 o 
 -11   7   8      293.07      290.15     17.25 o 
  -9   7   8       29.35       36.13      6.97 o 
  -7   7   8      586.51      606.97     16.21 o 
  -5   7   8        6.53       12.28      5.98 o 
  -3   7   8      549.58      588.45     16.48 o 
  -1   7   8     1035.51     1083.30     23.96 o 
   1   7   8      636.27      659.51     23.82 o 
   3   7   8      133.89      155.57     13.95 o 
   5   7   8       98.94      108.02     13.13 o 
   7   7   8      392.93      354.25     31.22 o 
 -10   8   8      214.41      208.63     11.61 o 
  -8   8   8       59.04       69.22      9.58 o 
  -6   8   8      235.98      239.57     13.38 o 
  -4   8   8       15.53       15.93      8.06 o 
  -2   8   8      405.43      358.07     14.96 o 
   0   8   8       90.03       78.39     11.12 o 
   2   8   8      104.11      105.28     13.74 o 
   4   8   8       43.81       29.14     10.57 o 
   6   8   8      153.41      150.49     15.48 o 
  -7   9   8        4.97        1.52      9.33 o 
  -5   9   8        5.00        3.81     10.28 o 
  -3   9   8      156.22      188.62     16.02 o 
  -1   9   8       69.78       97.75     31.10 o 
   1   9   8       44.20       44.59     29.79 o 
   3   9   8      296.91      286.03     20.38 o 
 -17   1   9      742.21      749.97     28.42 o 
 -15   1   9     1539.26     1562.19     28.91 o 
 -13   1   9     1936.56     1976.70     30.84 o 
 -11   1   9     4897.38     4674.41     44.79 o 
  -9   1   9     6873.20     6797.45     57.45 o 
  -7   1   9     7190.46     7325.34     45.69 o 
  -5   1   9     3108.60     3296.54     21.81 o 
  -3   1   9     5360.19     5508.77     38.32 o 
  -1   1   9     4531.03     4800.66     37.71 o 
   1   1   9      449.77      441.53      8.81 o 
   3   1   9      124.49      170.11     16.70 o 
   5   1   9      396.91      420.58     11.59 o 
   7   1   9       30.28       36.84      5.41 o 
   9   1   9      102.56      123.77      8.31 o 
  11   1   9       77.72       85.30     10.15 o 
 -18   2   9      518.58      566.33     36.69 o 
 -16   2   9      932.38      939.78     23.16 o 
 -14   2   9      789.90      833.49     22.22 o 
 -12   2   9      862.04      826.57     18.73 o 
 -10   2   9     1336.33     1342.67     19.10 o 
  -8   2   9     1226.19     1172.04     16.14 o 
  -6   2   9     2525.45     2617.05     21.14 o 
  -4   2   9       15.52       73.59      8.03 o 
  -2   2   9      160.58      169.42      5.78 o 
   0   2   9       54.14       55.90      5.93 o 
   2   2   9      318.16      290.55     13.89 o 
   4   2   9       38.25       34.13      4.71 o 
   6   2   9     1617.25     1576.43     26.04 o 
   8   2   9      258.68      257.76     12.26 o 
  10   2   9      371.59      358.59     15.28 o 
  12   2   9       10.67       17.81      8.43 o 
 -17   3   9      238.21      243.14     23.57 o 
 -15   3   9      368.91      410.98     18.53 o 
 -13   3   9      176.61      213.06     22.58 o 
 -11   3   9     4910.84     5184.10     61.02 o 
  -9   3   9     2952.98     3091.38     38.23 o 
  -7   3   9      910.33      885.57     25.62 o 
  -5   3   9     8162.92     8497.97     62.59 o 
  -3   3   9     7964.77     8092.46    114.00 o 
  -1   3   9    10020.67    10342.36    118.51 o 
   1   3   9     5800.33     5700.05     79.73 o 
   3   3   9     4808.99     4734.55     61.29 o 
   5   3   9     3252.05     3328.33     41.43 o 
   7   3   9     4503.40     4406.11     53.30 o 
   9   3   9     1967.88     2083.38     34.67 o 
  11   3   9       60.70       85.90     12.89 o 
 -16   4   9      122.73      115.75     14.05 o 
 -14   4   9      396.94      394.79     15.85 o 
 -12   4   9     2399.54     2039.53    142.66 o 
 -10   4   9      894.87      889.73     17.10 o 
  -8   4   9     3769.04     3590.77     37.58 o 
  -6   4   9     3553.05     3501.51     35.93 o 
  -4   4   9     6779.33     6983.16     62.21 o 
  -2   4   9     6358.72     6123.00     77.83 o 
   0   4   9     6874.71     6958.34    149.14 o 
   2   4   9     4236.71     4128.01     60.85 o 
   4   4   9     3595.34     3318.85     79.98 o 
   6   4   9     3255.56     3017.26     40.70 o 
   8   4   9     1384.75     1344.83     26.53 o 
  10   4   9     1478.25     1332.23     35.19 o 
 -15   5   9      159.96      152.44     15.95 o 
 -13   5   9      186.08      160.87     11.30 o 
 -11   5   9       19.31       19.34      6.50 o 
  -9   5   9      202.69      200.90      9.49 o 
  -7   5   9      644.89      552.99     13.19 o 
  -5   5   9       56.09       64.53      7.41 o 
  -3   5   9       39.43       23.75      5.45 o 
  -1   5   9     5581.74     5700.12     77.03 o 
   1   5   9     1557.60     1474.25     32.44 o 
   3   5   9      660.39      724.23     23.27 o 
   5   5   9      497.94      538.84     32.84 o 
   7   5   9     1030.80     1057.57     30.92 o 
   9   5   9      244.11      275.76     27.99 o 
 -14   6   9     2127.08     2140.49     48.02 o 
 -12   6   9     1168.36     1173.29     26.90 o 
 -10   6   9     5837.21     5654.97     57.95 o 
  -8   6   9     3345.26     3346.95     38.93 o 
  -6   6   9     7043.61     6832.54     63.94 o 
  -4   6   9     4374.76     4182.88     49.49 o 
  -2   6   9     3806.91     3646.47     47.53 o 
   0   6   9     3591.45     3396.03     55.85 o 
   2   6   9     3245.00     3132.13     54.70 o 
   4   6   9     2294.92     2191.83     45.27 o 
   6   6   9      608.40      597.30     36.57 o 
   8   6   9     1082.13     1019.34     50.75 o 
 -13   7   9     2486.87     2497.39     50.74 o 
 -11   7   9     1012.61     1005.91     25.73 o 
  -9   7   9     3689.26     3668.58     46.69 o 
  -7   7   9     5283.76     5060.27     53.14 o 
  -5   7   9     5509.38     5482.10     76.59 o 
  -3   7   9     3829.60     3671.97     46.74 o 
  -1   7   9     4782.50     4618.44    109.09 o 
   1   7   9     3554.57     3443.49     59.54 o 
   3   7   9     2979.32     2864.86     54.42 o 
   5   7   9     1471.45     1431.17     37.98 o 
   7   7   9      630.09      680.99     28.44 o 
 -10   8   9       82.03       82.19      9.04 o 
  -8   8   9      449.79      473.46     15.34 o 
  -6   8   9      450.26      426.02     16.02 o 
  -4   8   9        9.75       29.12      9.22 o 
  -2   8   9       69.56       76.56     10.75 o 
   0   8   9       15.56       26.18     13.87 o 
   2   8   9       12.41        4.29     10.26 o 
   4   8   9       25.60       38.67     11.17 o 
  -7   9   9      567.68      620.82     26.69 o 
  -5   9   9      976.36     1012.60     32.34 o 
  -3   9   9     1326.40     1387.91     37.70 o 
  -1   9   9      986.68      959.01     41.30 o 
   1   9   9     1393.69     1493.24     39.98 o 
 -18   0  10     1501.71     1471.11     53.49 o 
 -16   0  10     1196.36     1145.96     44.41 o 
 -14   0  10     3473.97     3308.03     54.23 o 
 -12   0  10     3175.84     3088.52     49.06 o 
 -10   0  10     3871.28     3708.67     52.75 o 
  -8   0  10     8283.93     8222.82     93.91 o 
  -6   0  10    10951.17    10836.64    112.01 o 
  -4   0  10    30132.05    30785.99    273.06 o 
  -2   0  10     7989.71     7562.07     76.04 o 
   0   0  10    22121.29    22272.68    349.03 o 
   2   0  10    18300.70    17358.79    218.40 o 
   4   0  10    11153.27    10797.85    145.60 o 
   6   0  10     9300.10     9258.52    139.06 o 
   8   0  10     6293.21     6303.23     85.36 o 
  10   0  10     3140.87     3162.36     74.69 o 
  12   0  10     2135.84     2177.61     66.17 o 
 -17   1  10     1332.23     1278.42     34.11 o 
 -15   1  10     1601.54     1603.96     29.52 o 
 -13   1  10     4377.00     4099.54     49.30 o 
 -11   1  10     2657.07     2576.28     45.70 o 
  -9   1  10    16997.12    16582.52    123.61 o 
  -7   1  10     7422.50     7374.66     60.63 o 
  -5   1  10     8954.31     8798.72     57.25 o 
  -3   1  10    10160.83     9977.14     65.97 o 
  -1   1  10     7656.71     7790.00     64.14 o 
   1   1  10     2315.78     2427.95     39.54 o 
   3   1  10     7353.20     7356.08     82.42 o 
   5   1  10      585.96      599.49     15.75 o 
   7   1  10      376.92      368.58     13.90 o 
   9   1  10      661.19      634.20     19.16 o 
  11   1  10      247.24      260.56     14.74 o 
 -18   2  10      245.75      215.93     24.75 o 
 -16   2  10      433.37      450.59     17.02 o 
 -14   2  10     1705.08     1606.36     32.03 o 
 -12   2  10      702.07      678.69     17.15 o 
 -10   2  10      139.29      129.80      6.87 o 
  -8   2  10     5340.17     5242.70     57.14 o 
  -6   2  10     1170.34     1265.10     12.97 o 
  -4   2  10     1515.17     1409.44     16.62 o 
  -2   2  10      704.75      667.75     16.75 o 
   0   2  10      810.55      740.92     19.02 o 
   2   2  10     2815.26     2841.60     51.22 o 
   4   2  10      157.24      200.08      9.93 o 
   6   2  10      668.14      708.12     17.75 o 
   8   2  10       74.66      107.52      9.07 o 
  10   2  10      917.24      909.88     23.29 o 
 -17   3  10     1659.30     1679.89     34.44 o 
 -15   3  10     1497.17     1558.16     30.88 o 
 -13   3  10     4935.60     4740.44     58.34 o 
 -11   3  10    10066.37    10016.97    111.97 o 
  -9   3  10    15876.14    15328.58    137.94 o 
  -7   3  10    23147.86    23453.38    176.63 o 
  -5   3  10    23021.63    22732.61    202.06 o 
  -3   3  10    21652.01    21468.47    228.78 o 
  -1   3  10    19486.44    19626.12    212.11 o 
   1   3  10    23125.32    22488.75    242.73 o 
   3   3  10     9093.64     9274.79    167.92 o 
   5   3  10     3856.64     3821.74     46.82 o 
   7   3  10     3310.63     3234.93     43.86 o 
   9   3  10      512.01      511.27     17.60 o 
  11   3  10      804.15      789.07     28.80 o 
 -16   4  10       31.25       28.48      8.75 o 
 -14   4  10      227.89      260.16     14.32 o 
 -12   4  10      249.02      242.07     12.40 o 
 -10   4  10      144.60      147.64      8.11 o 
  -8   4  10      162.78      180.51      8.50 o 
  -6   4  10        6.39       15.70      4.02 o 
  -4   4  10      259.43      270.01      9.99 o 
  -2   4  10     2057.26     2030.75     49.13 o 
   0   4  10      117.14      155.88     11.50 o 
   2   4  10      174.55      156.35     16.29 o 
   4   4  10      997.94      997.82     40.80 o 
   6   4  10     1212.73     1117.80     30.57 o 
   8   4  10     1030.47     1048.85     30.96 o 
  10   4  10      107.77      128.24     22.64 o 
 -15   5  10      100.31       99.87     11.67 o 
 -13   5  10      369.97      396.27     20.05 o 
 -11   5  10      348.17      331.11     12.14 o 
  -9   5  10      442.73      469.81     12.94 o 
  -7   5  10      964.28     1061.95     18.38 o 
  -5   5  10      650.06      667.62     14.05 o 
  -3   5  10     1306.90     1312.24     28.88 o 
  -1   5  10      720.66      689.47     21.61 o 
   1   5  10      917.83      882.10     25.25 o 
   3   5  10      296.77      289.38     16.86 o 
   5   5  10      677.15      675.54     37.19 o 
   7   5  10      191.33      210.45     15.93 o 
   9   5  10       82.64      115.43     21.15 o 
 -14   6  10        0.66       -3.71     10.46 o 
 -12   6  10      313.75      289.02     15.43 o 
 -10   6  10        3.17       -1.82      6.07 o 
  -8   6  10        6.19        8.69      5.96 o 
  -6   6  10       42.50       36.34      6.04 o 
  -4   6  10      234.90      218.97     12.42 o 
  -2   6  10      808.30      750.75     23.48 o 
   0   6  10       15.15       33.05      9.11 o 
   2   6  10       54.73       62.52     11.04 o 
   4   6  10      203.48      241.01     17.35 o 
   6   6  10      629.36      647.30     39.68 o 
   8   6  10      176.92      204.86     27.49 o 
 -13   7  10       69.31       78.10     11.15 o 
 -11   7  10      100.40       81.16      8.65 o 
  -9   7  10      125.43      122.65     11.45 o 
  -7   7  10      357.07      314.39     16.21 o 
  -5   7  10       16.45       21.55      7.49 o 
  -3   7  10       11.84       10.55      7.01 o 
  -1   7  10        8.41       10.20      8.31 o 
   1   7  10       65.84      108.32     30.97 o 
   3   7  10       52.52       41.34     11.40 o 
   5   7  10      123.28      184.09     16.61 o 
 -10   8  10      601.35      591.45     17.64 o 
  -8   8  10      122.38      134.72      9.76 o 
  -6   8  10      238.54      249.47     13.05 o 
  -4   8  10      232.25      232.15     12.48 o 
  -2   8  10      238.99      259.34     22.51 o 
   0   8  10       86.48       75.87     11.47 o 
   2   8  10        0.88       -8.20      8.47 o 
   4   8  10       39.16       49.40     13.74 o 
  -7   9  10        1.72       17.42     12.19 o 
  -5   9  10        6.31       17.60     14.99 o 
  -3   9  10       33.59       25.93     11.51 o 
  -1   9  10        1.36        8.33     13.18 o 
 -17   1  11        0.45        2.55      8.08 o 
 -15   1  11       43.18       47.26      8.35 o 
 -13   1  11      111.19      113.04      9.39 o 
 -11   1  11     4057.06     3775.15     39.19 o 
  -9   1  11      767.17      752.34     12.49 o 
  -7   1  11     4091.88     4087.93     29.86 o 
  -5   1  11     2382.20     2207.24     22.86 o 
  -3   1  11    12595.01    13059.66    172.17 o 
  -1   1  11     4194.41     4293.67     33.83 o 
   1   1  11     3721.57     3515.16     45.65 o 
   3   1  11     3325.92     3339.12     73.01 o 
   5   1  11      889.83      833.55     24.54 o 
   7   1  11     1125.58     1028.83     22.74 o 
   9   1  11       97.24       93.31      9.89 o 
  11   1  11       18.90       20.00     12.94 o 
 -16   2  11      514.56      461.08     22.24 o 
 -14   2  11       53.14       53.56      8.32 o 
 -12   2  11      559.94      535.08     15.76 o 
 -10   2  11     1767.54     1685.23     24.87 o 
  -8   2  11      264.94      237.10      9.75 o 
  -6   2  11      407.46      407.10      6.79 o 
  -4   2  11      727.54      687.83     13.84 o 
  -2   2  11     2557.55     2571.00     30.88 o 
   0   2  11     2604.19     2626.21     41.71 o 
   2   2  11     1109.83     1138.44     23.42 o 
   4   2  11      676.51      668.18     23.88 o 
   6   2  11      135.95      161.90     10.07 o 
   8   2  11      327.71      306.76     14.16 o 
  10   2  11      169.60      171.43     12.16 o 
 -17   3  11      238.27      219.04     18.50 o 
 -15   3  11     1156.23     1165.57     26.86 o 
 -13   3  11     1812.95     1763.76     31.23 o 
 -11   3  11     2933.34     2970.49     39.66 o 
  -9   3  11      799.11      857.87     18.95 o 
  -7   3  11     3311.86     3328.37     38.92 o 
  -5   3  11     3860.44     4101.32     50.08 o 
  -3   3  11     3145.38     3164.57     46.91 o 
  -1   3  11     5826.22     5652.28     73.96 o 
   1   3  11       62.85       55.82      8.13 o 
   3   3  11     3183.69     2882.26     71.40 o 
   5   3  11     2162.85     2035.17     31.81 o 
   7   3  11     1334.06     1255.78     25.86 o 
   9   3  11       52.68       50.99      8.73 o 
 -16   4  11     1101.50     1107.23     27.50 o 
 -14   4  11     1666.08     1667.00     32.02 o 
 -12   4  11     1006.27      953.34     57.75 o 
 -10   4  11     2524.89     2507.74     30.99 o 
  -8   4  11     2424.57     2399.58     28.94 o 
  -6   4  11     3170.67     2984.30     37.02 o 
  -4   4  11     2242.37     2186.51     37.51 o 
  -2   4  11     4502.19     4426.09     62.70 o 
   0   4  11      355.83      335.61     15.57 o 
   2   4  11     2516.30     2505.46     45.30 o 
   4   4  11      761.13      775.67     37.19 o 
   6   4  11      670.55      706.86     25.05 o 
   8   4  11      306.79      334.59     21.15 o 
 -15   5  11       95.31      104.77     11.82 o 
 -13   5  11       22.66       19.43     10.39 o 
 -11   5  11        5.89        8.93      5.43 o 
  -9   5  11      138.89      127.38      7.99 o 
  -7   5  11     1573.46     1499.13     30.63 o 
  -5   5  11       14.68       58.86     35.33 o 
  -3   5  11      156.85      142.42     15.92 o 
  -1   5  11     1305.39     1305.58     35.82 o 
   1   5  11      961.32      925.65     26.54 o 
   3   5  11        0.65       -1.51      7.34 o 
   5   5  11        3.57       33.71     15.30 o 
   7   5  11        1.16        0.10      8.97 o 
 -14   6  11     1123.10     1128.97     34.17 o 
 -12   6  11     2847.10     2847.27     44.69 o 
 -10   6  11     3811.75     3837.33     44.71 o 
  -8   6  11     5294.13     5163.80     53.32 o 
  -6   6  11     6345.08     6129.49     59.64 o 
  -4   6  11     6151.30     6394.90    120.16 o 
  -2   6  11     5047.15     5016.63     74.05 o 
   0   6  11     7909.74     7819.04    104.86 o 
   2   6  11     2281.72     2437.27     48.90 o 
   4   6  11     2396.48     2495.37     51.11 o 
   6   6  11      809.87      825.50     38.62 o 
 -11   7  11      375.70      373.02     14.38 o 
  -9   7  11     2493.82     2425.06     34.13 o 
  -7   7  11     1558.98     1502.03     25.29 o 
  -5   7  11     2328.15     2245.37     35.67 o 
  -3   7  11     2605.34     2419.05     63.93 o 
  -1   7  11     1977.88     1957.92     42.77 o 
   1   7  11     3961.77     3690.33     64.29 o 
   3   7  11     1982.64     1937.04     45.27 o 
   5   7  11     1167.66     1057.40     34.11 o 
 -10   8  11      139.68      160.38     10.91 o 
  -8   8  11        0.62        5.95      6.22 o 
  -6   8  11       20.07       31.23      7.77 o 
  -4   8  11       85.88      101.06      9.66 o 
  -2   8  11      161.01      211.95     21.89 o 
   0   8  11      288.55      296.56     18.72 o 
   2   8  11      216.44      269.26     19.67 o 
  -5   9  11     1153.91     1166.27     35.66 o 
  -3   9  11      139.89      142.42     21.02 o 
 -18   0  12     4174.41     4373.51    100.01 o 
 -16   0  12     6438.89     6277.23    121.65 o 
 -14   0  12    10329.77    10002.38    122.17 o 
 -12   0  12     8336.63     8196.36    101.15 o 
 -10   0  12    11255.10    11343.66    247.15 o 
  -8   0  12    22744.09    22626.94    188.13 o 
  -6   0  12    19891.72    20876.23    173.38 o 
  -4   0  12     4871.07     4938.26     43.65 o 
  -2   0  12     9906.27    10166.16    101.68 o 
   0   0  12     8307.09     8455.83     88.37 o 
   2   0  12     3773.11     3767.13     81.97 o 
   4   0  12     3216.98     3156.65     75.13 o 
   6   0  12     1137.35     1146.09     42.54 o 
   8   0  12      777.81      820.45     37.94 o 
  10   0  12      739.03      784.37     40.92 o 
 -17   1  12       23.15       17.18     10.20 o 
 -15   1  12      104.26      108.54     10.12 o 
 -13   1  12      245.79      235.39     11.87 o 
 -11   1  12     3462.90     3288.73     36.13 o 
  -9   1  12     1442.08     1327.69     17.14 o 
  -7   1  12     4384.62     4249.44     39.47 o 
  -5   1  12     6967.38     6993.68     49.01 o 
  -3   1  12     7954.78     8196.91     53.85 o 
  -1   1  12     8716.01     8495.21     56.39 o 
   1   1  12     8987.53     8975.73     98.54 o 
   3   1  12     3231.94     3042.08     64.74 o 
   5   1  12     2371.85     2285.61     44.24 o 
   7   1  12     2943.52     2955.35     91.30 o 
   9   1  12      692.35      709.21     21.39 o 
 -16   2  12      884.15      925.26     30.04 o 
 -14   2  12     1101.43     1155.16     31.30 o 
 -12   2  12      385.50      422.33     14.39 o 
 -10   2  12     5463.06     5512.70     50.19 o 
  -8   2  12     3496.06     3539.85     34.29 o 
  -6   2  12     3952.62     3905.65     28.26 o 
  -4   2  12     4679.74     4661.88     45.09 o 
  -2   2  12     1554.10     1588.26     26.98 o 
   0   2  12     4955.20     4934.74     95.96 o 
   2   2  12     1501.47     1517.89     32.76 o 
   4   2  12      540.18      538.44     20.16 o 
   6   2  12       93.14      108.88     12.12 o 
   8   2  12      425.64      438.79     16.75 o 
  10   2  12       17.06       28.55      8.62 o 
 -17   3  12       78.27       70.30     12.80 o 
 -15   3  12      222.62      199.54     13.15 o 
 -13   3  12     1147.76     1071.64     23.84 o 
 -11   3  12     2053.35     2004.78     26.59 o 
  -9   3  12     3747.35     3678.34     43.73 o 
  -7   3  12     3961.27     3926.10     45.44 o 
  -5   3  12     5807.19     5797.69     60.55 o 
  -3   3  12     7802.90     7698.48     94.31 o 
  -1   3  12    14959.09    14643.56    165.43 o 
   1   3  12     3893.52     3818.01     58.19 o 
   3   3  12     8311.84     8181.56    109.41 o 
   5   3  12     3289.15     3107.70     55.46 o 
   7   3  12     3514.82     3437.14     47.95 o 
   9   3  12     1788.62     1862.67     35.06 o 
 -16   4  12      932.69      880.00     30.46 o 
 -14   4  12      953.71      910.29     23.48 o 
 -12   4  12     1541.61     1430.56     33.55 o 
 -10   4  12     1255.68     1150.02     19.65 o 
  -8   4  12      384.79      365.79     12.78 o 
  -6   4  12     3349.49     3091.69     38.52 o 
  -4   4  12      858.27      832.82     22.33 o 
  -2   4  12      820.31      751.32     45.84 o 
   0   4  12       73.02       94.58     19.47 o 
   2   4  12      521.10      454.33     19.12 o 
   4   4  12      414.97      358.48     27.74 o 
   6   4  12       16.43       11.94      9.36 o 
   8   4  12       22.28       15.01      9.65 o 
 -15   5  12       53.87       47.02     12.23 o 
 -13   5  12       40.82       34.09      9.93 o 
 -11   5  12      188.85      192.74      9.74 o 
  -9   5  12      258.55      232.54     10.37 o 
  -7   5  12      355.48      407.47     11.94 o 
  -5   5  12      340.88      305.62     14.44 o 
  -3   5  12      698.51      730.94     32.22 o 
  -1   5  12       82.00       85.61     10.43 o 
   1   5  12      465.74      434.30     19.41 o 
   3   5  12      176.67      150.11     13.54 o 
   5   5  12      119.51      112.32     20.40 o 
   7   5  12       25.96       32.48     11.30 o 
 -14   6  12      407.09      367.94     24.75 o 
 -12   6  12     1090.90     1081.19     22.34 o 
 -10   6  12      545.99      496.39     21.41 o 
  -8   6  12      387.92      386.65     12.82 o 
  -6   6  12     1090.21      977.93     22.58 o 
  -4   6  12      456.35      386.34     24.75 o 
  -2   6  12      448.56      406.63     19.44 o 
   0   6  12      155.51      156.40     19.78 o 
   2   6  12      183.99      151.04     14.14 o 
   4   6  12       96.23       99.66     13.87 o 
   6   6  12        7.96        8.15     10.36 o 
 -11   7  12       33.28       48.51      8.17 o 
  -9   7  12       24.24       31.80      7.34 o 
  -7   7  12       83.23       95.84      9.78 o 
  -5   7  12        5.16       22.73      9.23 o 
  -3   7  12       59.61       95.53     15.92 o 
  -1   7  12      475.53      444.18     21.04 o 
   1   7  12        3.25        8.54      8.96 o 
   3   7  12      378.88      375.23     21.23 o 
  -8   8  12      259.38      247.02     14.52 o 
  -6   8  12      196.37      191.46     14.68 o 
  -4   8  12      444.82      409.23     19.31 o 
  -2   8  12      671.34      648.05     34.58 o 
   0   8  12      121.06      137.40     15.04 o 
   2   8  12      200.94      250.84     18.90 o 
 -17   1  13      152.37      159.43     15.29 o 
 -15   1  13       10.67       16.48      7.72 o 
 -13   1  13        0.84       15.74      8.37 o 
 -11   1  13       66.30       71.48      6.76 o 
  -9   1  13     1445.56     1462.60     18.58 o 
  -7   1  13      119.00      126.08      5.40 o 
  -5   1  13       23.23       39.29      4.70 o 
  -3   1  13     1135.61     1122.71     16.20 o 
  -1   1  13       30.96       32.12      5.98 o 
   1   1  13       59.92       61.23      7.64 o 
   3   1  13      583.32      594.72     20.97 o 
   5   1  13      642.46      636.11     37.38 o 
   7   1  13      288.53      311.63     18.78 o 
   9   1  13       37.02       51.54     11.77 o 
 -16   2  13      728.03      721.87     27.13 o 
 -14   2  13      263.29      242.63     16.51 o 
 -12   2  13      314.68      310.23     17.19 o 
 -10   2  13      940.39      894.99     19.68 o 
  -8   2  13     2116.19     2053.90     21.43 o 
  -6   2  13      804.64      823.88     11.37 o 
  -4   2  13        8.40       10.81      5.67 o 
  -2   2  13      263.09      247.04     12.55 o 
   0   2  13       45.51       44.35      7.39 o 
   2   2  13        1.29       -5.71      6.77 o 
   4   2  13       48.97       45.58      9.07 o 
   6   2  13      597.37      592.98     23.12 o 
   8   2  13      394.08      445.51     22.18 o 
 -15   3  13      771.52      802.65     22.58 o 
 -13   3  13     2526.09     2333.26     37.03 o 
 -11   3  13     1688.93     1664.26     27.57 o 
  -9   3  13     2791.75     2782.14     36.15 o 
  -7   3  13     3194.90     3202.79     39.46 o 
  -5   3  13     4501.17     4613.96     65.68 o 
  -3   3  13     3966.18     3998.55     58.00 o 
  -1   3  13      785.33      826.37     24.57 o 
   1   3  13     1620.42     1609.51     34.49 o 
   3   3  13     2847.89     2686.26     49.95 o 
   5   3  13      253.62      245.66     16.49 o 
   7   3  13      353.79      341.54     19.82 o 
 -16   4  13     1245.99     1250.60     36.08 o 
 -14   4  13     1028.74     1039.75     25.24 o 
 -12   4  13     3406.33     3402.62     45.74 o 
 -10   4  13     3956.83     3953.11     48.44 o 
  -8   4  13     3968.08     3832.07     46.15 o 
  -6   4  13     7258.78     7279.01     75.59 o 
  -4   4  13     4512.97     4487.04     64.34 o 
  -2   4  13     2200.65     2129.00     40.21 o 
   0   4  13     4337.47     4155.52     93.97 o 
   2   4  13     1442.63     1367.00     33.28 o 
   4   4  13     1055.77      968.33     56.16 o 
   6   4  13      220.03      202.98     16.75 o 
   8   4  13      263.86      266.80     19.83 o 
 -15   5  13      259.34      276.30     18.59 o 
 -13   5  13      887.39      875.40     27.43 o 
 -11   5  13      660.99      664.05     16.27 o 
  -9   5  13      258.88      302.39     11.17 o 
  -7   5  13     1996.17     1902.04     29.98 o 
  -5   5  13      449.46      453.26     26.74 o 
  -3   5  13      169.76      192.60     13.91 o 
  -1   5  13       14.49       -2.13      7.23 o 
   1   5  13       64.99       79.63     11.38 o 
   3   5  13        8.14        5.48      8.23 o 
   5   5  13       18.17        9.31      7.63 o 
   7   5  13       42.63       17.58     11.69 o 
 -12   6  13      365.04      416.65     17.97 o 
 -10   6  13     1245.63     1315.77     28.74 o 
  -8   6  13     1453.42     1513.36     25.09 o 
  -6   6  13     1772.41     1787.73     37.14 o 
  -4   6  13     2595.35     2551.39     66.42 o 
  -2   6  13     5230.57     5223.64     92.73 o 
   0   6  13     1670.98     1800.79     46.71 o 
   2   6  13     3020.13     3098.80     58.97 o 
   4   6  13     1618.69     1646.67     42.33 o 
 -11   7  13     1316.57     1323.73     25.70 o 
  -9   7  13     1010.25      978.80     21.41 o 
  -7   7  13     1120.03     1097.03     30.21 o 
  -5   7  13     1132.16     1160.09     30.68 o 
  -3   7  13      378.16      346.04     26.49 o 
  -1   7  13     1748.32     1699.37     40.87 o 
   1   7  13      646.53      647.66     26.52 o 
   3   7  13      195.64      189.89     17.52 o 
  -8   8  13       46.92       39.93      8.95 o 
  -6   8  13      158.63      140.93     13.59 o 
  -4   8  13        0.18        8.86      8.94 o 
  -2   8  13       66.10       69.03     15.55 o 
   0   8  13        0.28       -0.11     10.04 o 
 -16   0  14     2004.43     1932.73     43.45 o 
 -14   0  14     5142.41     4919.50     73.40 o 
 -12   0  14     3025.09     2908.10     52.24 o 
 -10   0  14    33370.19    32547.57    330.36 o 
  -8   0  14    13187.46    12758.63    113.63 o 
  -6   0  14    21850.70    22089.73    192.35 o 
  -4   0  14    18011.44    17929.34    145.16 o 
  -2   0  14    21951.13    22453.47    273.32 o 
   0   0  14    16019.69    15814.90    176.07 o 
   2   0  14     8532.56     8366.53    157.35 o 
   4   0  14     4667.49     4646.16    103.36 o 
   6   0  14     1121.08     1100.44     45.40 o 
   8   0  14     2243.26     1988.42     65.43 o 
 -17   1  14      121.19      116.30     20.77 o 
 -15   1  14      721.81      695.24     20.38 o 
 -13   1  14      506.18      483.17     14.27 o 
 -11   1  14      302.55      361.90     17.20 o 
  -9   1  14      259.40      281.11      9.10 o 
  -7   1  14      294.84      296.83      7.88 o 
  -5   1  14     1154.98     1184.47     33.51 o 
  -3   1  14      217.72      202.59      8.01 o 
  -1   1  14     2074.53     2096.34     31.10 o 
   1   1  14       15.65       25.57      6.22 o 
   3   1  14     1649.07     1658.96     37.15 o 
   5   1  14      850.85      855.33     27.43 o 
   7   1  14      634.67      652.24     26.25 o 
 -16   2  14       97.29       97.02     18.78 o 
 -14   2  14      208.08      270.25     18.16 o 
 -12   2  14      714.42      763.06     24.96 o 
 -10   2  14     1424.28     1449.00     23.72 o 
  -8   2  14     1805.53     1839.51     26.41 o 
  -6   2  14     1453.38     1533.14     23.93 o 
  -4   2  14      651.75      657.66     15.10 o 
  -2   2  14     2080.53     2129.50     33.36 o 
   0   2  14     4243.54     4219.78     51.75 o 
   2   2  14       78.79       79.80      8.38 o 
   4   2  14     1038.58     1081.98     30.52 o 
   6   2  14      463.33      480.53     22.56 o 
   8   2  14      373.73      399.20     22.44 o 
 -15   3  14     1770.45     1734.94     33.31 o 
 -13   3  14     1288.43     1263.70     26.18 o 
 -11   3  14     1677.87     1644.08     24.43 o 
  -9   3  14     1861.67     1810.32     27.62 o 
  -7   3  14     1117.44     1171.77     20.26 o 
  -5   3  14     4708.08     4600.57    109.65 o 
  -3   3  14     2173.74     2118.06     60.82 o 
  -1   3  14     1807.85     1758.39     35.93 o 
   1   3  14     1253.42     1171.28     29.75 o 
   3   3  14     1209.69     1172.87     25.50 o 
   5   3  14     1147.16     1126.76     32.46 o 
   7   3  14      645.06      704.47     27.60 o 
 -14   4  14      751.70      679.39     20.90 o 
 -12   4  14      855.75      830.40     20.67 o 
 -10   4  14     1063.93      990.34     21.23 o 
  -8   4  14     2049.43     1922.96     29.47 o 
  -6   4  14     2660.22     2478.78     45.84 o 
  -4   4  14     1308.70     1268.16     67.23 o 
  -2   4  14     1043.42      971.04     26.24 o 
   0   4  14     1211.40     1165.99     40.43 o 
   2   4  14     1314.55     1293.22     33.52 o 
   4   4  14      460.20      432.69     17.08 o 
   6   4  14       84.29       77.98     19.90 o 
 -13   5  14      223.54      197.70     15.51 o 
 -11   5  14      186.52      195.22     19.74 o 
  -9   5  14      186.29      193.59     11.26 o 
  -7   5  14      271.45      277.44     12.11 o 
  -5   5  14      122.60      116.55     16.92 o 
  -3   5  14       31.61       45.50      9.35 o 
  -1   5  14       82.62       87.14     11.78 o 
   1   5  14       33.30       42.28     10.79 o 
   3   5  14        7.51       15.24      9.97 o 
   5   5  14        8.42       23.17      8.66 o 
 -12   6  14      467.07      457.79     15.49 o 
 -10   6  14      332.93      320.53     15.34 o 
  -8   6  14     1313.93     1229.63     25.54 o 
  -6   6  14     1590.17     1460.06     34.32 o 
  -4   6  14     1230.00     1135.89     43.29 o 
  -2   6  14      721.98      721.86     25.98 o 
   0   6  14     1066.85      997.94     31.24 o 
   2   6  14      791.58      763.31     28.34 o 
   4   6  14      348.31      308.89     21.43 o 
  -9   7  14      366.54      416.86     16.92 o 
  -7   7  14      568.39      575.99     23.47 o 
  -5   7  14       75.26      101.02     15.05 o 
  -3   7  14      399.05      431.00     28.61 o 
  -1   7  14      157.02      191.19     16.70 o 
   1   7  14      163.44      155.56     15.64 o 
  -6   8  14        7.40       20.32     17.60 o 
  -4   8  14      151.05      145.39     13.90 o 
 -17   1  15      469.64      482.24     33.71 o 
 -15   1  15      662.61      675.96     25.67 o 
 -13   1  15     1228.58     1254.34     22.67 o 
 -11   1  15       20.36       16.49      6.01 o 
  -9   1  15      232.17      268.36     11.90 o 
  -7   1  15      392.94      400.07     11.69 o 
  -5   1  15      408.18      465.49     14.52 o 
  -3   1  15        0.57       -2.01      4.14 o 
  -1   1  15      739.99      734.15     18.11 o 
   1   1  15       80.44       86.42      8.30 o 
   3   1  15       13.31        8.45      8.04 o 
   5   1  15        1.34       -0.16      8.36 o 
   7   1  15      208.16      193.54     16.93 o 
 -16   2  15      372.13      367.68     30.47 o 
 -14   2  15      369.98      388.97     20.53 o 
 -12   2  15        2.99       12.53      9.14 o 
 -10   2  15      110.98      103.49      7.77 o 
  -8   2  15       14.08       19.33      3.97 o 
  -6   2  15        8.07        0.06      4.93 o 
  -4   2  15      688.73      670.67     20.16 o 
  -2   2  15        6.67        3.11      8.15 o 
   0   2  15     1477.86     1462.38     31.55 o 
   2   2  15       42.57       40.13      7.32 o 
   4   2  15        4.12        9.63      8.58 o 
   6   2  15        8.06        1.41      9.10 o 
 -15   3  15      662.50      684.06     25.61 o 
 -13   3  15     1032.47     1041.78     23.97 o 
 -11   3  15     1454.60     1510.45     23.55 o 
  -9   3  15     1439.18     1565.66     25.54 o 
  -7   3  15     4166.35     4086.12     47.00 o 
  -5   3  15     2267.89     2375.43     41.68 o 
  -3   3  15     2658.30     2667.02     46.10 o 
  -1   3  15     1227.89     1228.36     30.20 o 
   1   3  15     2740.35     2785.17     44.40 o 
   3   3  15      828.57      882.88     23.11 o 
   5   3  15      446.39      464.23     22.65 o 
 -14   4  15      390.75      361.34     18.83 o 
 -12   4  15      394.29      376.22     14.48 o 
 -10   4  15      895.93      952.08     20.78 o 
  -8   4  15     2571.51     2488.98     37.53 o 
  -6   4  15     1293.62     1323.34     43.16 o 
  -4   4  15     1891.14     1863.42     37.89 o 
  -2   4  15     3948.40     3801.42     61.00 o 
   0   4  15     2025.03     1882.73     40.69 o 
   2   4  15     1531.55     1404.09     35.62 o 
   4   4  15     1194.59     1066.29     32.88 o 
   6   4  15      754.27      774.11     30.29 o 
 -13   5  15       62.41      109.99     10.38 o 
 -11   5  15       47.95       42.23      9.02 o 
  -9   5  15      220.91      252.01     12.31 o 
  -7   5  15      277.83      312.40     16.58 o 
  -5   5  15      252.29      310.96     23.26 o 
  -3   5  15      558.96      601.28     22.83 o 
  -1   5  15      694.49      740.55     25.82 o 
   1   5  15      568.45      613.46     25.05 o 
   3   5  15      993.07     1109.44     34.00 o 
 -12   6  15      752.23      747.27     21.82 o 
 -10   6  15     1109.94     1114.07     25.10 o 
  -8   6  15      427.57      489.54     21.68 o 
  -6   6  15     1661.58     1589.75     36.73 o 
  -4   6  15      925.52     1014.61     42.04 o 
  -2   6  15      376.26      332.24     19.83 o 
   0   6  15      466.71      488.70     23.54 o 
   2   6  15      591.74      629.76     27.18 o 
  -9   7  15     1767.79     1755.10     40.85 o 
  -7   7  15      849.66      805.96     49.63 o 
  -5   7  15     1433.09     1431.44     37.00 o 
  -3   7  15     1065.33     1097.58     45.15 o 
  -1   7  15     1891.90     1874.75     45.62 o 
 -16   0  16       30.74       43.91     16.42 o 
 -14   0  16      366.75      362.01     26.06 o 
 -12   0  16     2390.72     2337.64     44.73 o 
 -10   0  16     2127.93     2124.83     40.44 o 
  -8   0  16     1332.34     1309.27     29.75 o 
  -6   0  16     4048.44     4223.45     62.52 o 
  -4   0  16     5083.93     5330.41     73.57 o 
  -2   0  16     7947.61     8036.66    151.63 o 
   0   0  16     8151.55     8332.45    159.09 o 
   2   0  16     2047.21     2024.00     61.45 o 
   4   0  16     3635.33     3725.84     93.79 o 
   6   0  16     3462.43     3593.74     95.03 o 
 -15   1  16     1718.84     1712.54     56.47 o 
 -13   1  16     2349.78     2296.76     37.91 o 
 -11   1  16     1374.06     1354.56     19.99 o 
  -9   1  16     4222.11     4230.15     38.73 o 
  -7   1  16     2394.60     2508.00     30.20 o 
  -5   1  16     2625.58     2675.98     37.23 o 
  -3   1  16     1335.03     1316.78     31.25 o 
  -1   1  16      469.89      436.49     14.95 o 
   1   1  16      729.86      678.48     18.75 o 
   3   1  16      311.63      269.51     17.76 o 
   5   1  16       89.35       65.52     11.95 o 
 -16   2  16       70.54       68.29     18.53 o 
 -14   2  16      200.83      194.61     23.76 o 
 -12   2  16      203.11      192.80      9.67 o 
 -10   2  16     1892.54     1882.29     25.69 o 
  -8   2  16      131.01      132.10      7.63 o 
  -6   2  16      423.79      474.06     14.37 o 
  -4   2  16      934.81      932.66     24.24 o 
  -2   2  16     2181.32     2204.42     34.60 o 
   0   2  16       30.71       34.46      7.34 o 
   2   2  16      328.13      344.46     15.01 o 
   4   2  16      258.52      283.43     18.37 o 
   6   2  16      123.92      126.93     14.80 o 
 -15   3  16     2122.36     2141.69     44.98 o 
 -13   3  16     2663.28     2610.28     40.57 o 
 -11   3  16     2594.04     2654.75     40.45 o 
  -9   3  16     3739.32     3830.27     46.13 o 
  -7   3  16     4214.44     4023.41     59.54 o 
  -5   3  16     3848.90     3835.54     65.05 o 
  -3   3  16     1378.19     1445.98     32.91 o 
  -1   3  16     1585.24     1587.83     35.94 o 
   1   3  16     1145.51     1136.66     25.77 o 
   3   3  16      771.70      776.24     22.44 o 
   5   3  16      424.95      437.13     23.32 o 
 -14   4  16      315.99      307.76     18.07 o 
 -12   4  16        4.06        1.95      6.00 o 
 -10   4  16      267.94      264.82     12.18 o 
  -8   4  16      606.63      526.21     20.23 o 
  -6   4  16      462.01      480.87     27.99 o 
  -4   4  16     1146.97     1102.45     29.19 o 
  -2   4  16      907.85      873.50     32.71 o 
   0   4  16     1048.70     1016.25     30.40 o 
   2   4  16     1151.49     1152.45     27.56 o 
   4   4  16      217.65      210.98     14.20 o 
 -13   5  16      176.97      205.96     13.57 o 
 -11   5  16      273.03      285.13     13.66 o 
  -9   5  16      525.83      545.80     16.89 o 
  -7   5  16      385.90      425.62     19.30 o 
  -5   5  16      484.43      532.24     29.73 o 
  -3   5  16      600.89      630.57     23.59 o 
  -1   5  16      229.50      257.35     17.80 o 
   1   5  16      161.74      181.90     16.08 o 
   3   5  16       51.51       80.35     11.35 o 
 -10   6  16       20.76       30.95      8.65 o 
  -8   6  16       38.76       23.82     10.47 o 
  -6   6  16       24.32       39.11     10.37 o 
  -4   6  16      194.93      195.04     22.14 o 
  -2   6  16        2.70       11.32     10.11 o 
   0   6  16      223.33      228.99     18.56 o 
  -7   7  16       27.15       13.53     11.94 o 
  -5   7  16        2.54        9.45     10.33 o 
  -3   7  16       34.68       57.22     17.54 o 
 -15   1  17      247.42      243.55     24.75 o 
 -13   1  17      642.80      629.39     20.19 o 
 -11   1  17      168.59      181.90     10.16 o 
  -9   1  17     2715.19     2746.46     33.77 o 
  -7   1  17     1799.46     1838.24     25.79 o 
  -5   1  17      516.99      499.00     31.45 o 
  -3   1  17      390.10      421.53     18.81 o 
  -1   1  17       51.36       54.91      7.61 o 
   1   1  17     1303.35     1253.21     26.41 o 
   3   1  17       11.18       14.14      8.25 o 
   5   1  17        0.16       -9.41      9.41 o 
 -14   2  17      313.39      308.00     16.61 o 
 -12   2  17       94.44      110.50      8.04 o 
 -10   2  17     2013.42     2035.98     26.61 o 
  -8   2  17      194.47      224.36     12.00 o 
  -6   2  17     1491.39     1514.39     44.65 o 
  -4   2  17       50.08       60.60      9.41 o 
  -2   2  17      102.98      119.30      9.71 o 
   0   2  17      133.92      136.11     10.72 o 
   2   2  17      170.63      185.20     12.42 o 
   4   2  17        1.71       -6.02      7.18 o 
 -13   3  17      433.45      506.87     20.13 o 
 -11   3  17      140.34      170.70      9.33 o 
  -9   3  17     1027.46     1057.30     28.68 o 
  -7   3  17      940.36     1006.89     27.35 o 
  -5   3  17     1530.38     1565.14     48.01 o 
  -3   3  17      559.56      608.02     22.46 o 
  -1   3  17     1653.66     1700.74     32.09 o 
   1   3  17     1026.96     1045.54     25.81 o 
   3   3  17      753.00      791.60     23.18 o 
 -12   4  17      226.22      202.57     11.99 o 
 -10   4  17      472.71      448.49     14.79 o 
  -8   4  17       28.99       35.68     13.06 o 
  -6   4  17      236.52      252.38     22.89 o 
  -4   4  17      615.45      604.08     22.64 o 
  -2   4  17       84.47       70.76     11.38 o 
   0   4  17      134.25      152.74     14.76 o 
   2   4  17      315.56      306.66     16.00 o 
 -11   5  17      219.18      208.42     12.36 o 
  -9   5  17      155.20      140.39     13.78 o 
  -7   5  17      339.85      304.48     18.03 o 
  -5   5  17       44.01       39.06     13.68 o 
  -3   5  17      105.64       96.77     16.54 o 
  -1   5  17       30.70       21.67      9.92 o 
   1   5  17       35.01       48.24     11.94 o 
  -8   6  17     2264.90     2427.88     65.74 o 
  -6   6  17     1793.12     1960.31     43.01 o 
  -4   6  17      757.76      743.70     37.56 o 
  -2   6  17     1265.52     1410.90     53.49 o 
 -14   0  18     2287.22     2328.62     65.55 o 
 -12   0  18     2599.32     2789.75     51.86 o 
 -10   0  18     1267.78     1426.56     40.24 o 
  -8   0  18     1275.65     1382.14     32.35 o 
  -6   0  18     2039.65     2191.65     42.25 o 
  -4   0  18     1687.39     1692.26     53.86 o 
  -2   0  18     3006.16     2934.25     76.99 o 
   0   0  18      140.51      132.59     19.40 o 
   2   0  18     1456.28     1421.10     53.49 o 
   4   0  18      553.97      650.29     38.68 o 
 -15   1  18      185.33      158.84     22.14 o 
 -13   1  18      147.82      161.74     12.58 o 
 -11   1  18     1949.34     1967.45     27.00 o 
  -9   1  18      828.53      862.29     21.94 o 
  -7   1  18     2131.96     2157.25     26.17 o 
  -5   1  18     1276.47     1322.73     32.54 o 
  -3   1  18     1835.67     1877.06     40.98 o 
  -1   1  18     1435.33     1518.53     37.72 o 
   1   1  18     1525.03     1522.16     39.08 o 
   3   1  18      639.08      674.63     27.25 o 
 -14   2  18       54.81       52.57      9.90 o 
 -12   2  18      893.99      879.31     17.85 o 
 -10   2  18       25.83       33.61      5.09 o 
  -8   2  18       14.74       28.40      6.69 o 
  -6   2  18      543.65      534.61     27.49 o 
  -4   2  18      380.63      425.14     15.73 o 
  -2   2  18      138.13      176.13     11.62 o 
   0   2  18       66.49       92.50     17.05 o 
   2   2  18       75.71      104.43     12.92 o 
 -13   3  18     1440.77     1539.05     28.56 o 
 -11   3  18     1976.33     1907.03     27.57 o 
  -9   3  18     3904.50     4057.86     63.16 o 
  -7   3  18     3562.95     3463.09     85.39 o 
  -5   3  18     2407.47     2484.22     64.56 o 
  -3   3  18     3002.37     3072.63     60.58 o 
  -1   3  18     2686.67     2621.46     42.29 o 
   1   3  18     1485.55     1505.48     32.10 o 
 -12   4  18       14.26       30.54      8.11 o 
 -10   4  18        4.45        4.16      6.21 o 
  -8   4  18        4.59       12.03      8.99 o 
  -6   4  18       40.43       55.97     15.05 o 
  -4   4  18       19.04       17.66     13.06 o 
  -2   4  18        4.32       -8.21      8.35 o 
   0   4  18      159.96      144.96     12.15 o 
 -11   5  18       10.91        5.11      7.14 o 
  -9   5  18        3.53        0.93      9.40 o 
  -7   5  18        6.27        8.60      9.30 o 
  -5   5  18       32.39       40.92     15.67 o 
  -3   5  18       26.07       44.53     14.55 o 
  -1   5  18       49.64       32.22     11.65 o 
  -6   6  18       18.71       15.19     10.51 o 
 -13   1  19       61.63       58.46     16.92 o 
 -11   1  19       58.75       56.92      9.61 o 
  -9   1  19      202.88      213.54     12.78 o 
  -7   1  19       42.16       39.19      8.41 o 
  -5   1  19       41.16       37.95     10.04 o 
  -3   1  19      118.20      137.19     13.41 o 
  -1   1  19      825.35      871.76     29.59 o 
   1   1  19      217.86      216.44     17.23 o 
 -12   2  19        1.81       -1.14      5.44 o 
 -10   2  19       44.86       40.16      8.90 o 
  -8   2  19       70.08       78.74      9.39 o 
  -6   2  19       54.90       74.88     14.93 o 
  -4   2  19      167.38      179.06     11.83 o 
  -2   2  19      557.40      569.63     18.99 o 
   0   2  19      640.46      677.42     21.09 o 
   2   2  19       94.93      112.96     11.71 o 
 -11   3  19      156.92      191.06     11.84 o 
  -9   3  19     1036.00     1128.59     30.79 o 
  -7   3  19      153.40      183.58     14.95 o 
  -5   3  19      260.75      285.22     24.13 o 
  -3   3  19      160.25      187.97     12.35 o 
  -1   3  19      277.97      264.96     15.42 o 
   1   3  19      279.05      295.36     16.25 o 
 -10   4  19      322.42      332.62     19.67 o 
  -8   4  19     1370.51     1439.30     36.06 o 
  -6   4  19      805.37      803.53     37.94 o 
  -4   4  19      426.58      377.14     27.74 o 
  -2   4  19      336.97      330.84     19.48 o 
  -7   5  19       20.76       10.43      9.85 o 
  -5   5  19       75.32      109.83     19.65 o 
 -10   0  20     2739.74     3086.00     93.66 o 
  -8   0  20     2504.16     2676.65     68.79 o 
  -6   0  20     5454.15     5742.12    122.40 o 
  -4   0  20     1872.76     2042.90     64.43 o 
  -2   0  20     1100.95     1098.94     47.64 o 
   0   0  20      893.85      842.21     42.91 o 
 -13   1  20      298.40      307.34     19.40 o 
 -11   1  20      162.27      170.06     12.84 o 
  -9   1  20      205.60      212.86     16.36 o 
  -7   1  20      300.34      309.14     21.95 o 
  -5   1  20      300.05      313.51     19.10 o 
  -3   1  20      276.73      300.54     38.25 o 
  -1   1  20      831.35      783.35     28.85 o 
 -12   2  20      640.91      694.00     18.47 o 
 -10   2  20       65.79       84.94     13.92 o 
  -8   2  20      898.19      950.77     30.55 o 
  -6   2  20      424.98      473.91     32.59 o 
  -4   2  20      267.98      287.51     18.65 o 
  -2   2  20      203.38      211.47     17.34 o 
   0   2  20        4.22       -0.22     10.50 o 
 -11   3  20      539.53      542.91     23.67 o 
  -9   3  20       47.07       49.19     17.48 o 
  -7   3  20      285.64      299.25     18.55 o 
  -5   3  20      543.01      618.69     33.21 o 
  -3   3  20      930.18      994.67     25.40 o 
  -8   4  20      411.79      411.23     21.72 o 
  -6   4  20      501.99      466.69     29.98 o 
  -4   4  20        2.93        0.75     11.82 o 
 -11   1  21        2.60       -4.10     12.94 o 
  -9   1  21       36.24       48.34     12.18 o 
  -7   1  21      357.58      387.03     21.16 o 
  -5   1  21       11.60        5.74     10.76 o 
  -3   1  21       21.74       31.38     11.08 o 
 -10   2  21      139.26      138.44     21.02 o 
  -8   2  21      219.12      230.24     14.64 o 
  -6   2  21       57.56       61.32     18.16 o 
  -4   2  21        2.81        5.23     10.00 o 
  -7   3  21      617.68      714.38     26.53 o 
                                                 
